# Supplementary material for: Quantitative Proteomic Profiling of Early and Late Responses to Salicylic Acid in Cucumber Leaves
Source: PLoS One. 2016 Aug 23;11(8):e0161395. doi: 10.1371/journal.pone.0161395 (PMC4995040; doi:10.1371/journal.pone.0161395)
Supplement: S2 Table — (XLSX) [file pone.0161395.s009.xlsx]

## Sheet: Identities
S2 Table. The 1,821 proteins identified in the iTRAQ assay
ICuGI Accession	NCBI Accession	Protein Description	Species	Score	Coverage	# Proteins	# Unique Peptides	# Peptides	# PSMs	# AAs	MW [kDa]	Calc. pI	Fold-12 hpt	P-Value[12 hpt]	Fold-72 hpt	P-Value[72 hpt]
Csa6M151650.1	KGN46928	Hypothetical protein	Cucumis sativus	124.24	0.3571	1	2	2	3	70	7.9	9.82	0.197	0.00131518	1.24541	1.33868e-06
Csa1M386580.1	XP_004148712	Nudix (nucleoside diphosphates linked to some moiety X) hydrolase 20, chloroplastic-like	Cucumis sativus	20.57	0.0541	1	1	1	1	370	41.2	7.71	0.262	1.5857e-12	1.0864	0.130935
Csa1M404660.1	XP_004149855	Sodium/pyruvate cotransporter BASS2, chloroplastic-like	Cucumis sativus	32	0.0619	1	1	1	1	420	44.8	8.51	0.279	3.88028e-07	1.11429	0.0039763
Csa6M151660.1	XP_004145797	Uncharacterized protein LOC101208002 isoform 2	Cucumis sativus	90.74	0.3623	1	2	2	2	69	7.8	9.76	0.287	5.95362e-05	0.759959	0.125944
Csa3M135700.1	XP_004134074	1-aminocyclopropane-1-carboxylate oxidase homolog 3-like	Cucumis sativus	0	0.0435	1	1	1	1	368	41.4	5.49	0.291	0.000208634	0.793537	0.0491217
Csa6M046350.1	XP_004140916	Uncharacterized protein At2g39795, mitochondrial-like	Cucumis sativus	20.24	0.0739	1	1	1	1	230	25.6	8.4	0.291	5.59973e-06	2.90258	2.70465e-45
Csa1M574840.1	XP_004135667	Guanine deaminase-like	Cucumis sativus	82.31	0.0973	1	1	1	1	185	20.1	5.41	0.303	0.000556185	1.23983	0.00813192
Csa1M167840.1	XP_004139498	Nicalin-like	Cucumis sativus	24.3	0.0277	1	1	1	1	650	72	8.24	0.313	9.36839e-11	1.11544	0.0420168
Csa3M422290.1	XP_004151424	Electron transfer flavoprotein subunit alpha, mitochondrial-like	Cucumis sativus	86.24	0.2019	1	2	2	2	213	22.4	6.2	0.334	8.87766e-10	0.701923	0.000239389
Csa7M069190.1	XP_004136917	Uncharacterized protein LOC101210086	Cucumis sativus	31.51	0.0287	1	1	1	1	523	57.7	9.39	0.343	1.90475e-19	1.14706	0.345955
Csa6M454350.2	XP_004143335	IAA-amino acid hydrolase ILR1-like	Cucumis sativus	53.52	0.0654	2	1	1	1	321	34.6	6.8	0.353	0.000126607	0.359095	7.28587e-11
Csa5M589950.1	XP_004135316	60S ribosomal protein L17-2-like	Cucumis sativus	29.86	0.0383	3	1	1	1	183	20.6	10.29	0.376	0.000132664	1.04895	0.479931
Csa3M900970.1	XP_004136204	Glycerol-3-phosphate acyltransferase (GPAT), chloroplastic precursor	Cucumis sativus	28.75	0.0319	1	1	1	2	470	51.8	5.6	0.397	2.23044e-05	1.00458	0.397834
Csa3M812150.1	XP_004136590	Protein transport protein Sec61 subunit alpha-like	Cucumis sativus	93.07	0.0567	1	2	2	4	476	52.3	8.79	0.399	6.00093e-08	2.46942	3.00791e-08
Csa1M014400.1	XP_004138202	Enolase, phosphopyruvate hydratase, putative; Enolase 1, chloroplastic-like	Cucumis sativus	28.42	0.0366	1	1	2	3	492	52.4	6.06	0.406	2.47355e-07	0.419897	6.2726e-07
Csa7M234130.1	XP_004139819	Lactoylglutathione lyase / glyoxalase I-like protein	Cucumis sativus	44.36	0.1172	1	1	1	1	145	16.2	6.4	0.407	6.8551e-05	0.761266	0.00564122
Csa6M016970.1	XP_004138373	ATP synthase delta chain, chloroplastic-like	Cucumis sativus	442.42	0.45	2	10	10	56	240	25.8	9.14	0.424	4.4158e-05	1.05913	0.775018
Csa2M296070.1	XP_004148442	Geranyl diphosphate synthase (GPS), chloroplastic-like	Cucumis sativus	34.3	0.0625	1	2	2	2	368	39.5	6.2	0.427	1.72868e-06	0.686321	1.7589e-05
Csa3M159420.1	XP_004134217	Uncharacterized protein LOC101205403	Cucumis sativus	0	0.0629	1	1	1	1	159	16.9	4.88	0.428	1.54391e-05	0.655567	0.0198433
Csa1M408710.1	XP_004146290	Protein argonaute PNH1-like	Cucumis sativus	27.46	0.0397	2	1	1	1	504	56.9	8.25	0.428	0.00017163	1.78863	0.0260224
Csa1M665900.1	XP_004142547	Uncharacterized protein LOC101217511	Cucumis sativus	31.11	0.07	1	1	1	1	300	32.8	6.38	0.444	0.00868506	3.56955	0.000393336
Csa2M011530.1	XP_004139227	Probable ribose-5-phosphate isomerase-like	Cucumis sativus	236.56	0.583	3	12	12	35	283	30.5	5.71	0.454	0.000268077	0.856061	0.000355652
Csa3M126070.1	XP_004133908	Brefeldin A-inhibited guanine nucleotide-exchange protein 2-like	Cucumis sativus	27.97	0.0118	1	1	1	1	1785	198.7	5.69	0.458	0.00585203	0.462069	3.34474e-09
Csa6M526460.1	XP_004134537	Thioredoxin O1 (Trxo1), mitochondrial-like	Cucumis sativus	21.79	0.0859	1	2	2	2	198	22	8.62	0.466	0.000856077	0.798513	0.000349548
Csa6M396650.1	XP_004146785	LysM domain-containing GPI-anchored protein 1-like	Cucumis sativus	56.93	0.0579	1	1	1	1	432	45	5	0.468	6.51733e-05	0.291156	0.00132193
Csa3M653410.1	XP_004148570	ATP-dependent Clp protease proteolytic subunit 2, mitochondrial-like	Cucumis sativus	41.65	0.1728	1	3	3	4	243	26.8	7.46	0.477	1.11697e-05	0.879921	0.00545122
Csa3M119840.1	XP_004133828	Thylakoid membrane phosphoprotein 14 kDa, chloroplast precursor, putative	Cucumis sativus	106.79	0.1463	3	4	5	13	164	17.6	9.23	0.479	0.00196155	1.59614	0.00732405
Csa4M001840.1	XP_004156835	U1 small nuclear ribonucleoprotein A-like	Cucumis sativus	26.77	0.0331	1	1	1	1	242	27.1	9.31	0.484	4.81937e-05	3.08831	0.000360204
Csa5M524750.1	XP_004142800	50S ribosomal protein L12, chloroplastic-like	Cucumis sativus	345.65	0.4098	1	5	8	82	183	19.4	5.96	0.486	0.000535953	0.609557	0.060406
Csa1M575150.1	XP_004135685	IAA-amino acid hydrolase ILR1-like 4-like	Cucumis sativus	64.37	0.0674	1	1	1	2	445	48.7	6.29	0.494	2.04707e-07	0.546353	0.0074294
Csa3M638530.1	XP_004144467	Uncharacterized protein LOC101212883	Cucumis sativus	43.11	0.1295	1	3	3	3	525	55.6	9.25	0.495	7.58918e-07	1.10125	0.0022016
Csa4M617330.1	XP_004149524	Neuferricin-like, Cytochrome b5 domain-containing protein 2-like	Cucumis sativus	56.21	0.0623	1	1	1	1	273	29.9	8.92	0.496	0.00506565	1.28283	0.000968285
Csa5M158580.1	XP_004147578	Primary amine oxidase-like	Cucumis sativus	38.33	0.0262	1	1	1	1	725	81.3	6.19	0.497	3.89598e-06	1.03956	0.0782019
Csa5M607990.2	XP_004135135	Chaperonin 60 subunit beta 4, chloroplastic-like	Cucumis sativus	36.68	0.0474	2	1	3	13	548	59.3	9.14	0.502	0.00734978	0.810156	0.0130189
Csa5M512860.1	XP_004142737	2-oxoglutarate dehydrogenase, mitochondrial-like	Cucumis sativus	78.87	0.0519	4	3	4	5	1021	116.1	7.97	0.503	0.000151314	0.933272	0.0281259
Csa6M150550.1	XP_004145781	Histone deacetylase HDT1-like	Cucumis sativus	20.33	0.0743	1	1	1	1	296	31.7	4.83	0.507	0.000203234	0.620606	0.0312211
Csa6M116680.1	XP_004140063	PHOT2 (PHOTOTROPIN 2)-like; FMN binding / blue light photoreceptor/ kinase/ protein serine/threonine kinase-like	Cucumis sativus	31.05	0.0228	1	1	1	1	921	103.3	7.27	0.513	0.00592848	1.23292	0.000191125
Csa3M150110.1	XP_004134157	Endo-1,3;1,4-beta-D-glucanase-like	Cucumis sativus	64.59	0.2385	1	3	3	5	239	25.9	5.15	0.518	0.00766603	0.915521	0.0180777
Csa1M004910.1	XP_004138106	Prohibitin-1, mitochondrial-like isoform 1	Cucumis sativus	94.57	0.2832	1	4	4	8	279	30.5	7.58	0.529	7.45623e-13	0.885882	0.00257081
Csa6M014850.1	XP_004138379	Thioredoxin Y1, chloroplastic-like	Cucumis sativus	128.76	0.0632	1	1	1	22	174	19.3	8.78	0.533	0.000451554	1.67979	0.0274109
Csa5M589390.1	XP_004135326	Chlorophyll a-b binding protein 7, chloroplastic-like	Cucumis sativus	479.88	0.2731	1	4	4	31	271	29.1	6.9	0.545	1.47746e-06	1.30273	1.53655e-07
Csa3M843810.1	XP_004141140	Short-chain type dehydrogenase/reductase-like	Cucumis sativus	30.68	0.0502	1	1	1	1	259	26.7	7.87	0.546	0.00054285	0.555131	0.00901771
Csa1M172630.1	XP_004139601	Sister chromatid cohesion protein PDS5 homolog B-like	Cucumis sativus	37.07	0.015	1	1	1	1	1403	157.4	6.71	0.548	0.000129237	2.56813	5.05367e-09
Csa6M490980.1	XP_004157206	PI-PLC X domain-containing protein At5g67130-like	Cucumis sativus	24.94	0.0456	1	1	1	1	417	45.5	7.97	0.551	0.00218443	0.714137	0.109602
Csa7M397040.2	XP_004136028	Pre-mRNA-splicing factor SF2-like	Cucumis sativus	24.19	0.1022	4	2	2	2	274	30.8	10.27	0.552	6.30301e-09	0.591129	0.000429759
Csa3M913980.1	XP_004148356	Ras-related protein RABD2c-like	Cucumis sativus	63.12	0.2871	12	3	4	6	202	22.6	5.44	0.554	8.8901e-05	1.87729	0.150357
Csa4M082460.1	XP_004137233	Ras-related protein Rab11D-like protein	Cucumis sativus	105.36	0.2442	7	3	4	7	217	24	6.23	0.561	1.89686e-06	1.01803	0.187512
Csa3M837570.1	XP_004141094	50S ribosomal protein L12, chloroplastic-like	Cucumis sativus	407.43	0.5812	1	9	12	108	191	20.2	5.96	0.565	0.00379215	0.596474	0.000165122
Csa5M638300.1	XP_004141455	Uncharacterized protein LOC101202842	Cucumis sativus	28.4	0.0226	1	1	1	1	399	44.9	5.62	0.584	0.00196159	1.53985	0.0334201
Csa1M418790.1	XP_004146294	Small nuclear ribonucleoprotein E-like isoform 1	Cucumis sativus	35.67	0.1023	2	1	1	1	88	10.2	9.92	0.585	0.000610408	1.20877	4.04433e-12
Csa2M362500.1	XP_004168674	Thioredoxin H1-like	Cucumis sativus	90.03	0.3252	1	3	3	10	123	13.6	5.52	0.589	0.00454361	1.13245	0.0172382
Csa7M033430.2	XP_004144536	Threonine--tRNA ligase-like	Cucumis sativus	60.08	0.0508	2	2	2	2	571	65.9	6	0.591	5.12409e-10	0.502024	0.0170083
Csa3M728090.1	XP_004137675	Elongation factor P-like	Cucumis sativus	48.07	0.1489	1	2	2	3	235	25.6	8.69	0.592	0.00232642	2.93017	0.00675652
Csa2M193310.1	XP_004150403	40S ribosomal protein S15-like	Cucumis sativus	48.43	0.2353	2	2	2	2	153	17.4	10.51	0.593	6.56659e-06	0.728261	0.00629658
Csa1M077240.2	XP_004148778	Probable trans-2-enoyl-CoA reductase, mitochondrial-like	Cucumis sativus	0	0.0359	2	1	1	1	306	33.4	9.1	0.596	0.0035653	1.10793	0.00530224
Csa3M686720.1	XP_004149738	Uncharacterized protein LOC101221174	Cucumis sativus	62.08	0.0812	1	3	3	5	382	41.1	8.63	0.597	1.11122e-05	0.961672	1.60203
Csa1M597810.1	XP_004144055	Eukaryotic translation initiation factor 3 subunit K-like	Cucumis sativus	28.5	0.1429	1	2	2	2	231	26.2	5.43	0.598	0.00388062	0.707547	0.123175
Csa3M271370.1	XP_004145640	30S ribosomal protein 3, chloroplastic-like	Cucumis sativus	44.99	0.3568	1	5	5	23	213	23.6	8.79	0.599	0.00109463	0.702703	3.00014e-09
Csa4M092980.1	XP_004137294	Nipped-B-like protein, cohesin loading factor subunit SCC2	Cucumis sativus	0	0.0058	1	1	1	2	1554	174.8	7.31	0.6	2.4832e-06	1.45669	0.47474
Csa1M009810.1	XP_004138171	Chlorophyll a-b binding protein P4, chloroplastic-like	Cucumis sativus	606.47	0.1944	2	3	3	44	252	27.7	7.4	0.6	4.62729e-07	1.57219	0.0280835
Csa3M110660.1	XP_004133727	Phosphoribosylamine--glycine ligase, chloroplastic-like	Cucumis sativus	44.3	0.0936	1	3	3	4	534	56.8	5.99	0.604	2.91822e-25	1.04348	0.17958
Csa3M002600.1	XP_004146157	Uncharacterized protein LOC101219661	Cucumis sativus	68.67	0.0524	1	1	1	3	210	23	6.87	0.605	2.47383e-29	1.29928	0.0554002
Csa4M296830.1	XP_004166957	Aldo-keto reductase family 4 member C9-like	Cucumis sativus	0	0.098	1	1	2	2	296	33	6.73	0.611	7.02288e-07	0.97615	0.00993092
Csa2M318420.1	XP_004151062	Probable importin-7 homolog	Cucumis sativus	25.73	0.0161	1	1	1	1	929	106.8	5.08	0.615	0.00367194	0.997057	0.102124
Csa3M005040.1	XP_004146125	ATP-dependent Clp protease proteolytic subunit 4, chloroplastic-like	Cucumis sativus	128.77	0.2082	1	4	4	8	293	31.7	6.25	0.618	0.0126349	1.1882	0.0526776
Csa2M270210.1	XP_004158377	Early-responsive to dehydration 7 (ERD7)-like	Cucumis sativus	20.56	0.0514	1	1	1	1	428	45.7	6.15	0.622	0.00563338	1	0.614092
Csa3M177380.1	XP_004148125	ATP-dependent Clp protease-related protein At4g12060, chloroplastic-like	Cucumis sativus	0	0.3333	1	5	5	9	234	25.5	9.5	0.623	0.00265581	0.991597	0.000524961
Csa6M007980.1	XP_004138461	Protoporphyrinogen oxidase, chloroplastic/mitochondrial-like	Cucumis sativus	37.13	0.0503	3	2	2	2	497	54.7	8.72	0.629	0.00368371	1.11964	0.33348
Csa7M447880.1	XP_004164951	Uncharacterized protein LOC101213828	Cucumis sativus	29	0.0517	1	2	2	3	329	37.3	7.03	0.641	1.24626e-05	0.981863	0.105609
Csa4M026900.1	XP_004146875	Histone H3.3-like	Cucumis sativus	39.57	0.2689	2	1	1	1	119	13.6	10.76	0.644	1.4489e-18	3.86834	2.62291e-11
Csa2M171830.1	XP_004170651	Mitochondrial import receptor subunit TOM22 homolog 2-like	Cucumis sativus	36.87	0.1068	1	1	1	2	103	11.1	10.26	0.647	0.000741033	0.63457	0.0147888
Csa3M733270.1	XP_004163858	Universal stress protein family protein-like	Cucumis sativus	112.45	0.2744	1	3	3	8	164	18.3	6.2	0.648	0.000307936	1.39231	6.43878e-05
Csa2M009310.1	XP_004159431	ATPase 8, plasma membrane-type-like	Cucumis sativus	114.03	0.1216	1	3	8	12	814	89.8	6.15	0.648	9.44836e-05	1.38426	0.00039592
Csa1M537630.1	XP_004135542	Eukaryotic translation initiation factor 3 subunit A-like	Cucumis sativus	80.99	0.0672	3	4	4	4	923	107.1	9.07	0.656	4.67924e-05	1.05304	0.307145
Csa2M297210.2	XP_004148454	Uncharacterized mitochondrial carrier C12B10.09-like	Cucumis sativus	38.24	0.1619	2	2	2	2	247	26.4	8.98	0.657	1.88904e-05	1.50078	0.0312871
Csa4M110050.1	XP_004137161	Uncharacterized protein LOC101213735	Cucumis sativus	50.32	0.0459	1	1	1	1	305	32.8	9.22	0.657	0.0255908	2.90534	0.00330521
Csa3M776950.1	XP_004149204	Heme-binding-like protein (similar to At3g10130), chloroplastic-like	Cucumis sativus	50.6	0.0557	1	1	1	1	305	34.2	9.22	0.658	0.0196722	4.36364	0.00401198
Csa7M234700.1	XP_004139821	Imidazoleglycerol-phosphate dehydratase (IGPD)-like	Cucumis sativus	38.06	0.2274	1	2	2	2	277	30.1	7.83	0.66	0.000849804	0.928378	0.169399
Csa4M006220.1	XP_004152192	ATPase 9, plasma membrane-type-like	Cucumis sativus	155.46	0.1539	1	2	10	15	890	98.2	7.23	0.66	0.00494236	1.10401	0.0188682
Csa7M024010.1	XP_004144881	LysM domain-containing GPI-anchored protein 2-like	Cucumis sativus	38.68	0.0466	1	1	1	1	365	39.1	7.43	0.661	4.96435e-09	0.331987	0.000143775
Csa5M262270.1	XP_004140412	Thiamine biosynthetic bifunctional enzyme TH1, chloroplastic-like	Cucumis sativus	29.28	0.0625	1	1	1	1	176	18.6	7.68	0.665	4.57881e-05	0.762038	0.441097
Csa3M732410.1	XP_004137731	Probable 26S proteasome non-ATPase regulatory subunit 7-like	Cucumis sativus	60.67	0.1968	1	4	4	7	310	35	6.54	0.67	0.00931613	1.05945	0.277926
Csa2M368890.1	XP_004152645	Synaptotagmin-2-like	Cucumis sativus	24.3	0.0464	1	2	2	3	539	61.3	7.09	0.671	3.74269e-34	1.21348	0.0317816
Csa2M215480.1	XP_004150564	Pyruvate kinase isozyme A, chloroplastic-like	Cucumis sativus	40.32	0.0761	1	3	3	3	591	64.6	5.55	0.675	0.0127545	0.993475	0.0332437
Csa7M378540.1	XP_004146958	Protein OSB2, chloroplastic-like	Cucumis sativus	0	0.0884	1	1	1	1	294	33.3	8.44	0.676	2.16625e-05	1.3373	0.0605731
Csa5M167150.1	XP_004143676	Putative pterin-4-alpha-carbinolamine dehydratase-like	Cucumis sativus	133.82	0.4811	1	7	7	18	212	23.7	7.88	0.677	0.000894414	0.630137	4.4104e-08
Csa5M624440.1	XP_004142382	NADH dehydrogenase [ubiquinone] 1 alpha subcomplex subunit 6-like isoform 1	Cucumis sativus	127.87	0.5303	1	6	6	15	132	15	9.09	0.677	2.22748e-12	0.813179	0.0092219
Csa2M381850.1	XP_004138722	ATP synthase subunit b', chloroplastic-like	Cucumis sativus	358.13	0.3843	1	11	11	35	216	23.6	6.89	0.678	8.3515e-05	0.960902	0.0049959
Csa2M401310.1	XP_004138827	Phosphoribosylaminoimidazole carboxylase, chloroplastic-like	Cucumis sativus	87.77	0.0796	1	2	2	2	641	70	7.01	0.679	0.000565842	1.17237	0.0412109
Csa2M174150.1	XP_004147146	Malate dehydrogenase, cytoplasmic-like	Cucumis sativus	839.15	0.5345	3	15	15	92	333	35.7	6.09	0.683	8.88999e-10	0.491198	0.0240792
Csa1M039010.1	XP_004157459	LYR motif-containing protein 4-like	Cucumis sativus	35.11	0.125	1	1	1	1	88	10	9.89	0.683	1.35892e-12	0.650948	0.000583985
Csa5M490820.1	XP_004143800	Chlorophyll a-b binding protein 6A, chloroplastic-like	Cucumis sativus	302.85	0.187	1	3	3	48	246	26.5	6.2	0.685	0.000562853	0.99872	0.730467
Csa5M153090.1	XP_004143904	Tyrosine--tRNA ligase-like	Cucumis sativus	0	0.0181	1	1	1	2	387	43.9	6.57	0.685	1.68972e-08	1.4046	1.62191e-08
Csa4M606030.1	XP_004144639	GTP-dependent nucleic acid-binding protein EngD-like	Cucumis sativus	111.99	0.1853	1	4	4	7	421	45.8	6.64	0.689	0.0262866	1.05706	0.220225
Csa1M032470.1	XP_004137400	UPF0426 protein At1g28150, chloroplastic-like	Cucumis sativus	52.09	0.25	1	2	2	3	128	13.8	5.53	0.69	4.91587e-09	0.678501	6.78568e-17
Csa1M000670.1	XP_004138024	Acyl carrier protein 4, chloroplastic-like	Cucumis sativus	111	0.1203	1	2	2	10	133	14.8	5.06	0.691	0.000968196	1.17808	0.000824872
Csa6M401380.1	XP_004146769	Thioredoxin-like protein CITRX, chloroplastic-like	Cucumis sativus	28.3	0.0765	1	1	1	1	183	20.9	5.6	0.692	5.25771e-05	0.847176	0.439184
Csa3M845450.1	XP_004141152	NADH dehydrogenase [ubiquinone] 1 alpha subcomplex subunit 2-like	Cucumis sativus	38.29	0.5263	2	5	5	6	95	10.7	9.41	0.693	6.47846e-10	0.690164	0.220517
Csa4M308550.1	XP_004147887	Chlorophyll a-b binding protein CP29.2, chloroplastic-like	Cucumis sativus	1104.69	0.5493	1	16	16	157	284	31.1	5.95	0.693	1.94938e-12	1.28107	6.23167e-05
Csa7M214200.1	XP_004139794	Prohibitin-2-like isoform 1	Cucumis sativus	66.97	0.269	1	5	5	7	290	31.8	9.5	0.695	5.41527e-05	0.877979	0.000110457
Csa4M015700.1	XP_004152102	Eukaryotic translation initiation factor 3 subunit H-like	Cucumis sativus	58.32	0.0801	1	2	2	3	337	38.7	4.87	0.695	6.41212e-10	1.15024	0.000359001
Csa6M362940.1	XP_004144210	Uncharacterized protein LOC101209782	Cucumis sativus	42.49	0.2365	1	4	4	5	241	26.7	7.21	0.696	0.00722192	0.846701	0.0194734
Csa2M354800.2	XP_004142889	Adenine phosphoribosyltransferase 1 (APRT1), chloroplastic-like	Cucumis sativus	27.23	0.1257	2	1	1	2	183	19.9	5.49	0.7	6.21395e-05	0.514821	0.000427658
Csa2M138710.1	XP_004154636	60S ribosomal protein L13a-4-like isoform 1	Cucumis sativus	21.1	0.2136	2	1	5	8	206	23.6	10.45	0.7	0.00133005	1.19011	0.0722868
Csa3M149360.1	XP_004134145	RAN GTPase-activating protein 2-like	Cucumis sativus	33.12	0.013	1	1	1	2	540	59.5	4.74	0.701	1.47625e-09	1.09586	0.0134386
Csa5M140490.1	XP_004160354	Putative septum site-determining protein minD homolog, chloroplastic-like	Cucumis sativus	52.62	0.0554	1	2	2	2	325	35.6	7.2	0.702	0.000550226	0.81203	0.000550567
Csa3M182230.1	XP_004140772	Uncharacterized protein LOC101215442	Cucumis sativus	55.24	0.022	1	1	1	2	998	109.9	4.78	0.705	0.00121275	0.837539	0.398624
Csa1M152500.1	XP_004139474	CBS (Cystathionine beta-synthase) domain-containing protein CBSX1, chloroplastic-like	Cucumis sativus	46.2	0.1745	1	2	4	8	235	25.6	7.39	0.705	0.0283138	1.64635	2.70903e-37
Csa6M490250.1	XP_004141923	NADP-dependent L-serine/L-allo-threonine dehydrogenase YdfG-like	Cucumis sativus	41.86	0.0809	1	1	1	2	272	29.2	8.53	0.706	3.2363e-11	0.826087	0.00304827
Csa5M644550.1	XP_004141501	T-complex protein 1 subunit zeta-like	Cucumis sativus	54.51	0.0318	1	1	1	1	535	59	6.62	0.706	8.67224e-13	1.78211	0.0119685
Csa3M819890.1	XP_004136634	Pentatricopeptide repeat-containing protein At1g80270, mitochondrial-like	Cucumis sativus	29.09	0.0264	3	1	2	4	606	69	6.43	0.706	3.68931e-10	2.0125	5.04598e-05
Csa4M627210.1	XP_004146028	Phosphoenolpyruvate carboxylase, housekeeping isozyme-like	Cucumis sativus	507.01	0.2332	1	1	21	69	965	110.1	5.92	0.708	0.0177178	2.01569	0.000418652
Csa6M509710.1	XP_004134821	Leucine-rich repeat protein SHOC-2-like	Cucumis sativus	34.12	0.0279	1	1	1	1	574	64.3	6.27	0.711	0.000151843	1.4384	0.00469735
Csa2M298260.1	XP_004148457	26S proteasome non-ATPase regulatory subunit 12-like	Cucumis sativus	62.25	0.1154	1	3	3	4	442	51	6.95	0.713	1.46736e-08	1.19162	0.027712
Csa6M526470.1	XP_004134536	Phenylalanine--tRNA ligase, chloroplastic-like	Cucumis sativus	56.73	0.1021	1	3	3	3	431	49.3	5.97	0.713	5.55635e-05	1.59535	0.0736857
Csa6M513780.1	XP_004134759	Calcium-dependent protein kinase 21-like	Cucumis sativus	23.13	0.0725	3	3	3	3	552	61.5	6.18	0.715	3.84768e-05	1.08276	0.0432758
Csa4M052670.1	XP_004162678	ATP-dependent zinc metalloprotease FtsH 2-like	Cucumis sativus	29.71	0.0312	1	2	2	2	962	108.9	7.37	0.715	0.0164264	1.29764	0.0761568
Csa2M000330.1	XP_004141061	T-complex protein 1 subunit beta-like	Cucumis sativus	0	0.0455	1	2	2	2	527	57.2	6.11	0.718	0.0219881	1.30788	6.68652e-06
Csa7M429590.1	XP_004135902	Citrate synthase, mitochondrial-like	Cucumis sativus	54.66	0.1529	1	6	6	7	471	52.7	7.2	0.718	0.0223227	1.31669	0.813297
Csa3M006690.1	XP_004146110	Phosphoribulokinase, chloroplastic-like	Cucumis sativus	729.22	0.3064	1	1	10	140	408	45.4	7.34	0.722	1.32315e-09	1.29066	5.38355e-05
Csa3M732460.1	XP_004137727	GDP-mannose-dependent alpha-mannosyltransferase-like (sulfoquinovosyltransferase, SQD2)	Cucumis sativus	27.62	0.033	1	1	1	1	515	57.8	9.25	0.723	0.00644536	0.378024	0.0214753
Csa2M292190.1	XP_004148045	Uncharacterized protein LOC101208092	Cucumis sativus	0	0.1138	1	2	2	5	167	17.5	5.22	0.724	0.00200561	1.16776	0.000189628
Csa5M177110.1	XP_004143594	Serine/arginine-rich splicing factor RS2Z32-like isoform 1	Cucumis sativus	0	0.0189	1	1	1	1	371	42.3	10.42	0.725	0.0149294	0.631579	8.46737e-05
Csa3M078250.1	XP_004152919	Protein LHCP TRANSLOCATION DEFECT-like	Cucumis sativus	131.69	0.3036	1	3	3	20	168	18.6	5.38	0.727	8.15925e-06	0.752643	0.000126298
Csa2M009520.1	XP_004139256	Biotin carboxyl carrier protein of acetyl-CoA carboxylase 1, chloroplastic-like	Cucumis sativus	311.56	0.2163	1	4	4	33	282	29.7	8.63	0.73	0.0450408	0.70989	0.104483
Csa4M006270.1	XP_004152188	3-isopropylmalate dehydrogenase, chloroplastic-like	Cucumis sativus	192.75	0.2519	1	7	7	16	405	43.3	6	0.731	6.23267e-06	0.963338	1.53568
Csa1M084320.1	XP_004138399	Histone H4-like	Cucumis sativus	71.14	0.5825	1	7	7	21	103	11.4	11.47	0.733	1.52043e-06	1.00256	0.421399
Csa6M127390.1	XP_004139948	Uncharacterized protein ycf39-like	Cucumis sativus	32.87	0.0698	1	2	2	3	344	38.2	8.19	0.733	0.000292111	1.02597	0.0715736
Csa5M166400.1	XP_004152382	Tripeptidyl-peptidase 2-like	Cucumis sativus	37.02	0.0523	1	4	4	4	1358	149.8	6.16	0.734	4.09497e-05	1.12604	0.0209242
Csa1M605100.1	XP_004149020	Callose synthase 9-like	Cucumis sativus	32.22	0.036	1	1	1	2	444	50.3	5.92	0.735	0.000846167	1.85714	0.0411888
Csa4M664320.1	XP_004145557	Uncharacterized protein LOC101206784	Cucumis sativus	49.29	0.1361	1	2	2	3	169	18.2	8.97	0.736	0.00118051	0.641457	0.0215551
Csa4M641650.1	XP_004141276	Protein DCL (defective chloroplasts and leaves), chloroplastic-like	Cucumis sativus	27.8	0.0853	1	1	1	1	211	24.3	8.19	0.739	7.03398e-05	0.462857	3.99985e-07
Csa2M336660.1	XP_004147342	PsbP domain-containing protein 2, chloroplastic-like	Cucumis sativus	22.13	0.0812	1	2	2	2	357	39.5	8.28	0.74	0.00953816	0.852853	0.000958407
Csa6M448700.1	XP_004143287	Carotene epsilon-monooxygenase, chloroplastic-like	Cucumis sativus	69.16	0.0322	1	1	1	1	559	62.4	6.99	0.74	0.0722479	2.43911	0.00311246
Csa5M435080.1	XP_004140288	NADPH:quinone oxidoreductase-like	Cucumis sativus	30.36	0.0743	1	1	1	1	202	21.9	8.66	0.742	0.0733465	0.693405	0.0200205
Csa3M608180.1	XP_004151998	DAZ-associated protein 1-like	Cucumis sativus	69.69	0.0803	1	2	2	3	436	44.9	7.52	0.744	0.00318123	0.734375	0.150562
Csa1M032430.1	XP_004162944	40S ribosomal protein S19, mitochondrial-like	Cucumis sativus	25.56	0.0944	1	2	2	4	180	20	10.05	0.744	0.219336	0.865497	1.57736e-05
Csa1M073840.1	XP_004146602	Probable phosphoglycerate mutase GpmB-like	Cucumis sativus	22.09	0.0714	1	1	1	1	294	32.9	8.69	0.745	0.00017276	0.810398	0.0156968
Csa1M043070.1	XP_004137523	SufE-like protein, chloroplastic-like	Cucumis sativus	32.46	0.2157	1	1	1	1	102	10.9	9.7	0.745	0.000430753	1.18182	0.0531605
Csa6M452740.1	XP_004143327	Uncharacterized protein LOC101214488	Cucumis sativus	0	0.0348	1	1	1	1	201	22.1	8.72	0.75	3.36726e-05	1.16104	6.11844e-08
Csa2M033320.1	XP_004144766	Importin subunit alpha-1-like	Cucumis sativus	46.04	0.1021	1	2	4	6	529	58.4	5.44	0.752	1.58447e-06	1.09813	0.00374251
Csa2M030610.1	XP_004144786	Probable histone H2A.5-like	Cucumis sativus	24.56	0.227	1	1	2	4	141	14.9	10.45	0.753	3.88228e-05	1.1269	0.435362
Csa7M009790.1	XP_004144917	Translocase of chloroplast 132, chloroplastic-like	Cucumis sativus	56.6	0.0338	1	2	2	2	1244	136.9	4.94	0.753	0.0572504	1.13264	0.00757634
Csa7M428190.1	XP_004135930	ATP synthase subunit O, mitochondrial-like	Cucumis sativus	78.48	0.2209	1	3	3	4	249	27.5	9.31	0.754	0.142281	0.78156	0.0211129
Csa1M696520.1	XP_004142512	Bark storage protein A-like	Cucumis sativus	30.21	0.0317	1	1	1	2	347	38.4	8.15	0.756	3.6228e-06	0.73814	0.0147954
Csa3M021140.1	XP_004147198	NADH dehydrogenase [ubiquinone] 1 beta subcomplex subunit 8, mitochondrial-like	Cucumis sativus	27.1	0.0709	1	1	1	1	127	13.5	6.07	0.757	0.00685837	0.982906	0.360273
Csa2M093850.1	XP_004138895	DNA-directed RNA polymerase II subunit RPB3-A-like	Cucumis sativus	30.05	0.0406	1	1	1	1	320	35.7	5.01	0.757	0.00917068	1.59751	1.31154e-15
Csa2M034640.1	XP_004144743	Importin subunit alpha-1-like, Karyopherin subunit alpha-2-like	Cucumis sativus	54.23	0.108	1	3	3	3	537	59.3	5.73	0.757	0.0715411	1.83801	7.38642e-07
Csa3M852520.1	XP_004147829	Transmembrane protein 147-like	Cucumis sativus	31.58	0.0746	1	1	1	1	228	25.4	8.44	0.758	0.0217677	1.01299	0.403162
Csa6M045110.1	XP_004140899	Unknown protein DS12 from 2D-PAGE of leaf, chloroplastic-like	Cucumis sativus	29.18	0.1847	1	4	4	8	287	31.4	5.39	0.758	0.000696793	1.55418	4.67983e-07
Csa6M513460.1	XP_004155678	Leucine--tRNA ligase-like	Cucumis sativus	29.54	0.0331	1	2	2	2	1059	119.3	6.57	0.759	2.79923e-05	0.839109	0.905406
Csa4M082310.1	XP_004156502	Solanesyl diphosphate synthase 1-like	Cucumis sativus	65.8	0.1188	1	3	3	3	421	46.6	6.47	0.759	8.20066e-05	1.06436	0.00113148
Csa5M523150.1	XP_004142793	Sirohydrochlorin ferrochelatase-like	Cucumis sativus	61.16	0.1317	1	3	3	4	205	22.6	8.03	0.76	2.9489e-08	0.946112	0.193742
Csa6M179460.1	XP_004143174	Uncharacterized protein LOC101216888	Cucumis sativus	43.36	0.1061	1	3	3	4	330	37.4	4.96	0.76	3.26132e-06	1.05517	0.235215
Csa1M256760.1	XP_004146679	Nucleoid-associated protein Synpcc7942_0464-like	Cucumis sativus	391.73	0.5615	1	9	9	55	187	20.5	8.37	0.762	0.00491731	0.672085	0.0171749
Csa2M348820.1	XP_004142978	Cytochrome b-c1 complex subunit 8-like	Cucumis sativus	37.03	0.1081	1	1	1	2	111	12.8	9.61	0.764	0.159141	0.789048	0.000189505
Csa3M166280.1	XP_004134244	Uncharacterized protein C167.05-like	Cucumis sativus	38.64	0.1524	1	2	2	4	164	18	6.02	0.765	0.00514821	0.786221	0.000901233
Csa7M450540.1	XP_004141811	Uncharacterized protein LOC101211092	Cucumis sativus	37.64	0.0561	1	1	1	1	303	32.8	6.39	0.765	0.0282403	1.44262	0.00113926
Csa3M698540.1	XP_004149607	Clustered mitochondria protein-like	Cucumis sativus	54.11	0.022	1	2	2	2	1410	153.9	6.38	0.767	0.0890208	1.2839	0.000785318
Csa6M446510.1	XP_004143274	S-adenosylmethionine synthase 2-like	Cucumis sativus	293.2	0.3077	1	1	8	62	390	42.6	6.54	0.769	0.013049	0.768127	0.10094
Csa3M743980.1	XP_004137985	UDP-glycosyltransferase 73C3-like	Cucumis sativus	27.09	0.0146	1	1	1	1	481	54.1	6.1	0.769	0.0846437	1.31343	0.0259686
Csa5M646700.1	XP_004141516	Chlorophyll a-b binding protein CP26, chloroplastic-like	Cucumis sativus	950.68	0.4514	1	8	8	148	288	30.9	5.49	0.77	0.000305064	1.26016	0.000708705
Csa3M141780.1	XP_004134080	Carnitinyl-CoA dehydratase-like	Cucumis sativus	43.86	0.0711	1	2	2	2	239	25.8	8.91	0.771	0.158496	0.96371	0.678007
Csa6M133680.1	XP_004140027	Transcription factor RF2b-like	Cucumis sativus	0	0.0505	1	1	1	1	396	42.5	6.81	0.772	3.92273e-05	1.01333	0.333691
Csa5M598030.1	XP_004135278	GDSL esterase/lipase At3g26430-like	Cucumis sativus	28.05	0.0417	1	1	1	1	384	42.7	8.25	0.772	0.00019562	1.0167	0.666583
Csa2M174120.1	XP_004147148	Probable methyltransferase PMT8-like	Cucumis sativus	23.09	0.0831	1	3	3	4	614	70.2	6.02	0.774	0.000685519	1.60029	6.61532e-09
Csa4M363460.1	XP_004142625	Long chain acyl-CoA synthetase 9, chloroplastic-like	Cucumis sativus	50.31	0.0705	1	3	3	4	695	75.8	7.71	0.776	0.000435903	1.11323	2.68903e-06
Csa2M293350.1	XP_004148073	Patatin group A-3-like	Cucumis sativus	40.97	0.2745	3	1	1	1	51	5.7	9.19	0.777	5.6801e-06	0.9232	0.0124448
Csa3M119290.1	XP_004133796	Uncharacterized protein LOC101205715	Cucumis sativus	0	0.0455	1	1	1	1	308	34.2	10.26	0.778	5.07294e-05	0.566929	0.0215292
Csa6M152330.1	XP_004149255	60S ribosomal protein L10a-1-like	Cucumis sativus	34.38	0.1343	2	3	3	3	216	24.5	9.82	0.778	0.00088084	0.898837	0.173296
Csa5M609710.1	XP_004135094	Ribulose bisphosphate carboxylase small chain, chloroplastic	Cucumis sativus	10418.6	0.627	1	13	13	1931	185	20.7	8.05	0.778	0.000145093	1.87097	0.0401022
Csa1M000570.1	XP_004138019	Magnesium-protoporphyrin O-methyltransferase-like	Cucumis sativus	133.67	0.3754	1	10	10	25	317	34.4	8.12	0.779	0.0251889	0.897582	0.0135249
Csa6M417880.1	XP_004140110	Aminomethyltransferase-like	Cucumis sativus	44.81	0.0652	1	2	2	2	445	48.3	6.8	0.78	0.00176102	0.878637	0.00676946
Csa5M178720.1	XP_004150961	60S ribosomal protein L35-like	Cucumis sativus	147.32	0.187	2	2	2	8	123	14.2	11.06	0.78	1.97177e-07	1.07215	0.00413387
Csa5M577360.1	XP_004147112	Phosphoenolpyruvate carboxylase 4-like	Cucumis sativus	36.69	0.0283	1	2	2	2	1061	119.5	6.79	0.78	8.12755e-07	2.50366	0.0283578
Csa2M006160.1	XP_004139318	NHP2-like protein 1-like	Cucumis sativus	105.88	0.6953	1	5	5	21	128	13.8	7.12	0.781	7.11782e-05	0.609472	0.0152438
Csa7M284430.1	XP_004150399	Dihydrolipoyllysine-residue acetyltransferase component of pyruvate dehydrogenase complex-like	Cucumis sativus	123.63	0.1983	1	4	6	11	464	48.4	8.62	0.781	0.000158355	0.835762	0.0375381
Csa1M043200.1	XP_004137534	Miraculin-like	Cucumis sativus	38.51	0.068	1	1	1	1	206	23	8.62	0.781	0.123333	1.36228	0.0957081
Csa6M312550.1	XP_004150082	Importin subunit alpha-1-like, Karyopherin subunit alpha-1-like	Cucumis sativus	52.62	0.083	1	1	3	5	530	58.6	5.52	0.781	0.0344454	2	5.72851e-10
Csa2M074080.1	XP_004152834	Monothiol glutaredoxin-S14, chloroplastic-like	Cucumis sativus	0	0.0899	1	2	2	2	178	19.9	8.19	0.782	0.0925894	1.22812	9.29561e-08
Csa4M000580.1	XP_004150268	Tubulin alpha chain-like	Cucumis sativus	369.07	0.4644	3	5	16	62	450	49.5	5.06	0.782	0.0214554	1.24513	0.162512
Csa4M340540.1	XP_004142655	Calmodulin-like isoform 1	Cucumis sativus	69.25	0.349	1	1	5	13	149	16.8	4.27	0.783	0.12501	0.757024	3.54646e-05
Csa2M356660.1	XP_004142869	ADP,ATP carrier protein 1, mitochondrial-like	Cucumis sativus	493.86	0.3487	2	12	12	43	390	42.5	9.79	0.784	0.0568453	1.24725	0.00377644
Csa2M121970.1	XP_004166159	Sucrose-phosphate synthase 2-like	Cucumis sativus	40.99	0.0526	1	2	2	2	950	105.9	6.09	0.784	5.1079e-07	3.21239	0.0248424
Csa6M497180.1	XP_004143427	Phosphoenolpyruvate carboxykinase [ATP]-like	Cucumis sativus	70.09	0.0937	1	1	4	7	651	72.2	6.68	0.785	6.62186e-07	1.01186	0.597439
Csa2M245520.1	XP_004148851	Coatomer subunit gamma-like	Cucumis sativus	32.82	0.0316	1	1	2	3	887	98.6	5.17	0.787	0.142998	0.681275	0.000287849
Csa3M747630.1	XP_004137858	Caffeic acid 3-O-methyltransferase-like	Cucumis sativus	44.15	0.0784	1	2	2	3	370	40.9	6.2	0.788	0.0442413	2.29286	0.000195005
Csa2M369060.1	XP_004152628	40S ribosomal protein S6-like	Cucumis sativus	47.15	0.1968	2	4	4	4	249	28.3	10.71	0.789	0.00200229	1.20991	0.00214945
Csa4M371570.1	XP_004142619	Methionine aminotransferase-like isoform 1	Cucumis sativus	0	0.1024	1	3	3	4	449	49.7	7.11	0.79	0.161069	1.28766	0.00628518
Csa2M000830.2	XP_004141023	Hexokinase-1-like	Cucumis sativus	38.07	0.0303	3	1	1	1	363	39.5	6.16	0.79	2.10683e-09	2.11187	0.00290926
Csa3M563300.1	XP_004148008	60S ribosomal protein L7a-like	Cucumis sativus	73.51	0.2062	1	1	4	6	257	29.4	10.2	0.792	6.20691e-05	0.787846	0.0936171
Csa7M451930.3	XP_004141675	Serine/threonine protein phosphatase 2A 55 kDa regulatory subunit B beta isoform-like	Cucumis sativus	47.21	0.0376	4	1	1	2	372	41.7	6.07	0.793	0.164058	1.68522	0.00656489
Csa1M045780.1	XP_004152455	Uncharacterized protein LOC101218501	Cucumis sativus	73.62	0.1383	1	1	1	2	94	10.7	9.01	0.794	1.28141e-05	0.84755	0.116422
Csa4M017120.1	XP_004161591	Mitochondrial import receptor subunit TOM40 homolog 1-like	Cucumis sativus	48.19	0.1893	1	4	4	7	317	35.2	7.88	0.795	2.17545e-06	0.94186	0.0679745
Csa6M057170.1	XP_004140973	Chlorophyll a-b binding protein CP24 10A, chloroplastic-like	Cucumis sativus	946.98	0.5843	1	13	13	127	255	27.2	7.4	0.795	5.03547e-09	1.54966	1.06828e-24
Csa6M073990.1	XP_004163101	NAD-dependent malic enzyme 2, mitochondrial-like	Cucumis sativus	42.72	0.0903	1	3	3	4	598	66.3	7.99	0.796	3.52674e-09	0.819644	0.0294853
Csa3M175660.1	XP_004148144	Peroxisomal membrane protein 11-4-like	Cucumis sativus	21.74	0.0308	1	1	1	1	227	25.6	9.58	0.796	1.11652e-05	1.31229	6.07708e-10
Csa7M267950.2	XP_004150412	Coatomer subunit gamma-like	Cucumis sativus	105.64	0.0688	2	3	4	10	799	88.2	5.21	0.797	0.217173	1.13424	0.0249394
Csa5M154190.1	XP_004143913	Probable glutathione peroxidase 8-like	Cucumis sativus	36.66	0.1412	1	1	2	8	170	19.3	5.38	0.798	0.00907344	0.97066	0.0137852
Csa2M301480.1	XP_004147383	Auxin-induced protein 5NG4-like	Cucumis sativus	0	0.0727	1	1	1	1	110	12.2	5.41	0.799	1.86298e-06	0.403969	8.09258e-28
Csa7M431350.1	XP_004135887	Uncharacterized protein LOC101216543	Cucumis sativus	46.59	0.11	1	2	2	4	300	32.4	7.72	0.799	6.97374e-05	1.03731	0.350234
Csa3M104920.1	XP_004133707	Thioredoxin M4, chloroplastic-like	Cucumis sativus	977.72	0.4463	1	10	10	198	177	19.3	8.47	0.799	0.0562284	1.6801	3.1989e-17
Csa4M620630.1	XP_004146000	Proteasome subunit alpha type-4-like	Cucumis sativus	112.74	0.32	1	2	6	9	250	27.2	6.23	0.8	0.148702	0.685185	0.00145654
Csa6M507370.2	XP_004134838	Rhodanese-like domain-containing protein 15, chloroplastic-like	Cucumis sativus	43.96	0.0844	2	1	1	1	154	17.3	9.69	0.8	0.000295619	0.890539	0.0911605
Csa2M000550.1	XP_004141048	Uncharacterized protein LOC101203477	Cucumis sativus	48.82	0.1639	2	2	2	2	122	14	8.54	0.801	0.00756207	1.40132	0.00800155
Csa1M589690.1	XP_004144009	Glycylpeptide N-tetradecanoyltransferase 1-like isoform 1	Cucumis sativus	21.11	0.0346	1	1	1	1	434	49.7	6.57	0.802	1.00238e-05	1.33806	6.71984e-05
Csa6M088110.1	XP_004140571	Succinyl-CoA ligase [ADP-forming] subunit beta, mitochondrial-like	Cucumis sativus	58.28	0.1829	1	7	7	11	421	45.1	5.87	0.804	0.000161039	1.05222	0.39759
Csa7M014490.1	XP_004144854	Probable 26S proteasome non-ATPase regulatory subunit 3-like	Cucumis sativus	34.93	0.1019	1	1	4	4	481	55.1	8.65	0.805	0.00101598	0.679681	0.0025372
Csa6M085130.1	XP_004140596	Trigger factor-like	Cucumis sativus	38.21	0.1279	2	1	1	1	86	10.1	4.84	0.805	0.000664469	0.905074	0.763027
Csa5M470560.1	XP_004143780	Chlorophyllase-1-like	Cucumis sativus	69.82	0.1459	1	3	3	4	329	35.1	7.39	0.805	0.42388	1.00485	0.663708
Csa1M256720.1	XP_004146675	Transmembrane 9 superfamily member 4-like	Cucumis sativus	38.31	0.0188	2	1	1	1	638	74.1	7.61	0.805	0.000191224	1.00588	0.072603
Csa1M630320.1	XP_004139074	Uncharacterized protein LOC101202755	Cucumis sativus	39.06	0.0732	1	2	2	4	164	18.2	6.3	0.805	0.00453164	1.0059	0.129302
Csa7M026250.1	XP_004144897	Uncharacterized protein LOC101220371	Cucumis sativus	38.28	0.0501	1	1	1	1	379	41.5	5.85	0.805	0.005692	2.78645	0.00249473
Csa1M597740.1	XP_004144048	20 kDa chaperonin, chloroplastic-like isoform 2	Cucumis sativus	673.92	0.3539	1	19	19	188	503	54.8	6.34	0.806	0.013942	0.624416	0.000411715
Csa5M146860.1	XP_004145880	Mitochondrial import inner membrane translocase subunit Tim13-like	Cucumis sativus	94.6	0.2989	1	2	2	5	87	9.6	7.05	0.806	0.00484466	0.639133	0.000472222
Csa3M154390.1	XP_004134215	Translationally-controlled tumor protein homolog	Cucumis sativus	194.03	0.8214	3	14	14	39	168	18.6	4.7	0.808	0.00228243	0.872902	0.0291076
Csa3M807340.1	XP_004136569	Probable plastid-lipid-associated protein 13, chloroplastic-like	Cucumis sativus	33.5	0.1881	2	4	4	5	303	33.1	8.57	0.81	0.00247775	1.13949	0.941211
Csa2M033920.1	XP_004144760	GTP-binding protein SAR1A-like	Cucumis sativus	0	0.114	4	2	2	4	193	22	6.95	0.812	0.0503366	1.08346	0.750338
Csa5M207960.1	XP_004148182	Omega-3 fatty acid desaturase, chloroplastic-like	Cucumis sativus	0	0.0315	1	1	1	1	445	50.8	7.46	0.813	0.443831	0.931241	0.571441
Csa1M372010.1	XP_004169738	Aldehyde dehydrogenase family 2 member C4-like	Cucumis sativus	42.34	0.0493	1	2	2	2	507	54.9	7.59	0.813	0.00415175	2.43218	0.00242043
Csa1M425910.1	XP_004146336	Macrophage migration inhibitory factor homolog	Cucumis sativus	25.77	0.287	1	2	2	4	115	12.3	5.36	0.814	0.00404966	0.683305	0.000171098
Csa1M537580.1	XP_004135543	Histidinol dehydrogenase, chloroplastic-like	Cucumis sativus	39.37	0.0239	1	2	2	2	1087	120.6	5.76	0.814	0.522308	0.76186	1.50635e-07
Csa6M067970.1	XP_004171241	Acyl carrier protein 1 (ACP1), chloroplastic precursor-like	Cucumis sativus	86.61	0.2606	1	2	2	6	142	15.2	4.81	0.814	0.00171929	2.88663	0.0191637
Csa4M509540.1	XP_004146380	Patellin-3-like	Cucumis sativus	34.33	0.0722	1	1	3	9	568	63.4	4.97	0.815	0.001502	1.08428	0.323038
Csa3M131950.1	XP_004133998	Cytochrome b5 isoform B-like	Cucumis sativus	65.14	0.3881	1	3	3	4	134	15	5.31	0.815	0.00331918	1.1346	0.118744
Csa1M630330.1	XP_004139075	Chlorophyll a-b binding protein 8, chloroplastic-like	Cucumis sativus	437.18	0.5531	1	8	8	116	273	29.4	8.73	0.815	0.0566049	1.29106	0.000550105
Csa2M070310.1	XP_004152854	Heat shock 70 kDa protein-like	Cucumis sativus	548.6	0.1662	1	1	7	39	650	71.2	5.3	0.817	0.0207894	0.669291	0.00104929
Csa6M080910.1	XP_004145029	Probable fructokinase-4-like	Cucumis sativus	35.79	0.1178	1	2	3	3	331	35.6	5.83	0.818	0.0258363	0.67008	0.0234764
Csa6M008590.1	XP_004138467	Glyceraldehyde-3-phosphate dehydrogenase-like isoform 1	Cucumis sativus	624.05	0.3828	2	2	12	89	337	36.7	7.52	0.818	0.00252318	1.05945	0.0177473
Csa6M190480.1	XP_004143110	26S proteasome non-ATPase regulatory subunit 11-like isoform 1	Cucumis sativus	35.63	0.0687	1	2	2	2	422	47.3	6.11	0.818	0.00193359	1.08896	0.000404896
Csa4M286380.1	XP_004142140	Enoyl-[acyl-carrier-protein] reductase [NADH], chloroplastic-like	Cucumis sativus	298.49	0.3402	1	6	11	26	391	41.4	8.44	0.819	0.0862094	0.840085	0.00695185
Csa6M080390.1	XP_004145027	10 kDa chaperonin-like	Cucumis sativus	327.38	0.5639	1	7	8	59	133	14.5	8.78	0.82	0.0674422	0.758209	0.000226601
Csa6M147530.1	XP_004145754	RuBisCO large subunit-binding protein subunit alpha, chloroplastic-like	Cucumis sativus	1638.79	0.5969	2	32	33	192	583	61.4	5.15	0.821	0.583338	1.00158	0.872142
Csa5M517760.1	XP_004142769	Uncharacterized protein LOC101216887	Cucumis sativus	42.27	0.0734	1	1	1	1	218	24.2	6.21	0.822	7.94533e-12	1.16295	0.0225196
Csa4M297510.1	XP_004142051	Proteasome subunit alpha type-4-like	Cucumis sativus	115.91	0.2731	1	1	5	10	249	27.2	6.23	0.823	0.000108361	0.872277	0.106561
Csa6M500520.1	XP_004143473	Lipoxygenase homology domain-containing protein 1-like	Cucumis sativus	78.02	0.0966	1	1	1	2	207	22.7	6.89	0.823	0.00169844	1.21114	4.58859e-05
Csa1M320340.1	XP_004150019	Uncharacterized protein At2g34160-like	Cucumis sativus	91.42	0.2538	3	3	3	15	130	14.5	4.93	0.824	0.0840162	0.717838	1.97183e-06
Csa5M505170.1	XP_004149817	Chalcone--flavonone isomerase-like	Cucumis sativus	32.33	0.0542	1	1	1	1	240	25.9	5.47	0.824	0.034571	0.89064	0.00504125
Csa1M181440.1	XP_004139531	Dolichyl-diphosphooligosaccharide--protein glycosyltransferase subunit 2-like	Cucumis sativus	50.51	0.0935	1	4	4	5	781	85.8	6.7	0.824	0.130645	1.6018	8.92038e-06
Csa3M168960.1	XP_004147619	30S ribosomal protein S1, chloroplastic-like	Cucumis sativus	446.3	0.3667	1	14	14	70	409	44.9	5.9	0.825	0.00176992	0.726462	0.0296826
Csa4M001540.1	XP_004152261	C-1-tetrahydrofolate synthase, cytoplasmic-like	Cucumis sativus	39.01	0.0858	1	2	2	2	373	40.1	7.91	0.825	0.00330841	0.864952	0.00216751
Csa5M428440.1	XP_004140357	Nigrin b-like	Cucumis sativus	44.24	0.0712	1	3	3	4	534	59.4	6.29	0.825	0.138985	1.2743	8.26298e-06
Csa7M407690.1	XP_004135996	Cytochrome c oxidase subunit 5C-like isoform 1	Cucumis sativus	0	0.1563	1	1	1	1	64	7.2	6.52	0.825	0.00109086	1.68151	2.10796e-08
Csa3M653460.1	XP_004148591	Uncharacterized protein LOC101206235	Cucumis sativus	56.49	0.042	1	2	2	2	690	73.3	5.29	0.826	0.00143124	0.710968	0.00859899
Csa4M166930.1	XP_004149394	Uncharacterized protein LOC101213065 isoform 1	Cucumis sativus	48.79	0.5125	1	3	3	8	80	8.8	8.5	0.826	0.000447726	0.713496	1.44808e-13
Csa4M595970.1	XP_004144646	Magnesium-protoporphyrin IX monomethyl ester [oxidative] cyclase, chloroplastic-like	Cucumis sativus	273.14	0.1971	1	7	7	19	411	47.7	8.47	0.826	0.066354	1.16179	0.0271521
Csa6M295960.1	YP_004849346	ATP synthase subunit alpha	Cucumis sativus	175.39	0.375	1	1	2	7	88	9.8	9.7	0.827	0.0635767	2.27052	0.0214078
Csa5M321480.1	YP_004849346	ATP synthase subunit alpha, mitochondrial	Cucumis sativus	231.54	0.2045	1	4	5	19	313	33.6	8.05	0.828	1.06432e-06	0.348743	1.85692e-05
Csa3M800690.1	XP_004136562	Activator of 90 kDa heat shock protein ATPase homolog 1-like	Cucumis sativus	44.29	0.0199	1	1	1	3	352	39	6.24	0.828	0.0952454	0.880819	0.0148792
Csa1M045490.1	XP_004152440	Probable aldehyde dehydrogenase-like	Cucumis sativus	44.16	0.0432	1	1	1	1	555	61.7	7.23	0.828	0.307611	1.38289	0.265841
Csa1M476000.1	XP_004149056	Uncharacterized protein LOC101204733	Cucumis sativus	27.94	0.0293	1	1	1	1	443	48.3	8.92	0.829	0.204294	3.10826	0.000656554
Csa6M086160.1	XP_004140680	Uncharacterized protein LOC101212225	Cucumis sativus	84.95	0.3476	2	8	8	19	233	25.6	8.72	0.83	0.0120955	0.720317	0.00596332
Csa3M731790.2	XP_004137725	Uncharacterized protein LOC101213899	Cucumis sativus	30.55	0.0656	3	1	2	3	381	41.8	4.31	0.83	0.0232447	0.778974	0.0322254
Csa6M499780.1	XP_004143457	Ras-related protein Rab11A-like	Cucumis sativus	47.62	0.1991	1	3	4	6	226	24.8	7.37	0.83	0.000730311	1.34921	5.86705e-05
Csa2M031150.1	XP_004144780	ATP-dependent Clp protease proteolytic subunit-related protein 3, chloroplastic-like	Cucumis sativus	48.63	0.1601	1	4	4	6	331	36.3	7.97	0.831	0.0333663	0.928904	0.00201992
Csa4M154310.1	YP_247638	Ribosomal protein S3	Cucumis sativus	89	0.2297	1	2	2	6	74	8.4	9.25	0.832	0.00082755	0.952113	0.00157985
Csa2M009590.1	XP_004139392	Uncharacterized protein LOC101221844	Cucumis sativus	61.77	0.0771	1	2	2	3	376	39.2	9.23	0.832	0.151008	1.10402	0.0905162
Csa1M043150.1	XP_004137636	Aldo-keto reductase family 4 member C9-like	Cucumis sativus	84.33	0.3146	1	6	6	11	321	36.2	5.99	0.833	0.000303533	1.2227	0.0536274
Csa1M039880.1	XP_004157438	Alpha-1,4-glucan-protein synthase [UDP-forming] 2-like	Cucumis sativus	102.07	0.3241	2	4	9	24	361	41.1	6.13	0.835	0.00059538	1.38626	2.16215e-05
Csa3M646610.1	XP_004144444	Alanine aminotransferase 2, mitochondrial-like	Cucumis sativus	29.48	0.0785	1	4	4	4	535	58.6	6.19	0.836	0.0632056	0.917055	0.0172478
Csa2M169710.1	XP_004147172	NADH dehydrogenase [ubiquinone] 1 alpha subcomplex subunit 13-B-like	Cucumis sativus	45.15	0.0909	1	1	1	2	143	16.1	9.55	0.836	0.166144	1.04108	0.10357
Csa3M073870.1	XP_004149343	Trigger factor-like protein TIG-like	Cucumis sativus	178.59	0.2788	1	13	13	24	538	60.5	5.55	0.837	0.0693195	0.917062	0.0713902
Csa3M651740.1	XP_004148563	D-3-phosphoglycerate dehydrogenase, chloroplastic-like	Cucumis sativus	34.64	0.0728	1	2	4	8	632	67.2	7.27	0.837	0.00254115	1.11576	0.297469
Csa7M284440.1	XP_004150400	Uncharacterized protein LOC101215394	Cucumis sativus	43.86	0.0319	1	1	1	4	313	35.5	8.79	0.838	0.042606	1.06295	0.0160647
Csa6M452010.1	XP_004143312	GDSL esterase/lipase At5g03610-like	Cucumis sativus	39.23	0.0369	1	1	1	1	352	39	8.38	0.838	0.0508749	1.06612	0.0055074
Csa6M408810.1	XP_004140088	Probable glutathione peroxidase 4-like	Cucumis sativus	61.92	0.1471	2	2	2	4	170	19	8.5	0.839	0.00348805	1.05563	0.0943277
Csa7M453520.1	XP_004141654	ATP-dependent zinc metalloprotease FtsH 3-like	Cucumis sativus	31.79	0.0138	1	1	1	1	796	89.8	9.45	0.84	0.0190191	0.401466	1.61863e-05
Csa5M266830.1	XP_004140402	Eukaryotic translation initiation factor 2 subunit 3-like	Cucumis sativus	28.73	0.0431	1	1	1	1	464	50.7	8.65	0.84	0.0152953	1.02968	0.346138
Csa4M110580.1	XP_004137158	Dicarboxylate transporter 2.1, chloroplastic-like	Cucumis sativus	27.71	0.0832	1	3	3	3	577	61.8	9.44	0.84	0.00166373	1.09718	2.14112e-20
Csa5M622510.1	XP_004142505	Pullulanase 1, chloroplastic-like	Cucumis sativus	37.02	0.0323	1	2	2	2	960	107.2	6.2	0.84	0.000162757	2.50531	2.48701e-05
Csa1M533500.1	XP_004145242	Malonyl-CoA-acyl carrier protein transacylase, mitochondrial-like	Cucumis sativus	163.81	0.2904	1	8	8	17	365	38.5	8.1	0.842	0.0740537	0.916757	1.1818e-05
Csa2M372150.1	XP_004148413	14-3-3 protein 10-like	Cucumis sativus	132.4	0.5317	1	6	10	32	252	28.3	4.77	0.842	0.0415044	1.63249	4.12346e-15
Csa1M168900.1	XP_004139502	40S ribosomal protein S5-1-like isoform 1	Cucumis sativus	123.68	0.1932	4	4	4	9	207	23.1	9.7	0.843	0.00778849	1.14408	1.25989e-06
Csa3M732650.1	XP_004137743	Tubulin beta-1 chain-like	Cucumis sativus	1060.09	0.4126	1	3	16	129	446	50	4.86	0.843	0.0500985	1.20833	0.171804
Csa7M219810.1	XP_004139800	TOM1-like protein 2-like	Cucumis sativus	90.75	0.0714	1	2	2	4	490	53.4	5.36	0.843	0.0378033	1.48348	0.315473
Csa2M361740.1	XP_004152692	Isoflavone reductase homolog P3-like	Cucumis sativus	34.31	0.0707	1	1	1	1	311	34.4	6.65	0.844	0.0100019	0.671971	0.00365061
Csa6M518380.1	XP_004134671	Magnesium-chelatase subunit ChlI, chloroplastic-like	Cucumis sativus	388.25	0.6214	4	20	20	59	420	45.7	6	0.844	4.70174e-10	0.736047	0.0014403
Csa1M002930.1	XP_004138081	Rhodanese-like domain-containing protein 11, chloroplastic-like	Cucumis sativus	73.82	0.1695	1	3	3	5	295	33.2	9.13	0.844	0.0452257	1.1775	0.0819618
Csa1M574970.1	XP_004135675	Hexokinase-2-like	Cucumis sativus	0	0.0221	1	1	1	1	498	54.2	6.43	0.844	0.0448876	1.35821	0.0106377
Csa6M526490.1	XP_004134533	Probable UDP-N-acetylglucosamine pyrophosphorylase-like	Cucumis sativus	42.82	0.0895	1	3	3	4	503	55.6	6.04	0.844	0.0411036	1.41637	0.00188411
Csa6M526370.1	XP_004134543	Uncharacterized protein LOC101206737	Cucumis sativus	45.87	0.0618	1	2	2	2	372	41	8.65	0.844	0.00127149	1.48293	3.06516e-05
Csa2M010290.1	XP_004156471	Ankyrin-1-like	Cucumis sativus	37.38	0.0524	1	2	2	4	458	48.9	5.24	0.845	0.0725531	0.869094	0.0955101
Csa3M142980.1	XP_004134092	Uncharacterized hydrolase HI_0588-like	Cucumis sativus	31.66	0.0232	1	1	1	2	474	51	6.25	0.845	0.0203705	1.29143	2.86519e-12
Csa2M406760.1	XP_004138610	Ribulose-phosphate 3-epimerase, cytoplasmic isoform-like	Cucumis sativus	40.27	0.4425	1	4	4	5	226	24.3	5.07	0.846	0.00102841	0.856643	0.346694
Csa7M024070.1	XP_004144885	Ubiquilin-2-like isoform 2	Cucumis sativus	26.78	0.0989	1	3	3	4	546	58.2	4.98	0.846	0.0218494	1.31814	0.0607111
Csa6M357010.1	XP_004144238	Cystathionine beta-lyase, chloroplastic-like	Cucumis sativus	38.8	0.0632	1	2	2	2	459	49.7	6.67	0.846	0.0249519	1.35737	0.00213188
Csa3M435020.1	XP_004149179	Mitochondrial-processing peptidase subunit alpha-like	Cucumis sativus	55.58	0.1095	1	2	3	3	484	51.9	5.81	0.846	0.177027	1.4675	0.000131014
Csa2M379190.1	XP_004138756	Acetylglutamate kinase, chloroplastic-like	Cucumis sativus	31.94	0.1225	1	3	3	7	351	37	8.53	0.847	0.153967	0.752799	0.00800026
Csa5M153150.1	XP_004143907	Glutamate--cysteine ligase, Gamma-glutamylcysteine synthetase (GCS), chloroplastic-like	Cucumis sativus	137.27	0.0878	1	3	3	5	501	56.4	5.96	0.847	0.0195135	2.08061	6.46439e-19
Csa1M599450.1	XP_004144069	RuBisCO large subunit-binding protein subunit beta, chloroplastic-like	Cucumis sativus	2227.5	0.5625	2	30	32	253	608	64.7	6.05	0.848	0.0135759	0.986034	0.137763
Csa7M058540.1	XP_004137042	Phosphatidylserine decarboxylase proenzyme 3-like	Cucumis sativus	0	0.0511	1	1	1	1	235	27	6.73	0.851	0.120478	1.10293	0.0198437
Csa3M121020.1	XP_004133840	Reticulon-like protein B5-like	Cucumis sativus	58.07	0.1529	1	2	2	2	255	28.5	8.24	0.851	0.00255123	1.12431	0.00374191
Csa1M183580.1	XP_004170582	Cysteine proteinase inhibitor 5-like	Cucumis sativus	44.13	0.313	1	2	3	9	115	12.7	9.52	0.852	0.000121496	0.829576	0.00167264
Csa6M447070.1	XP_004143280	Serine/threonine protein phosphatase 2A 57 kDa regulatory subunit B' alpha isoform-like	Cucumis sativus	26.62	0.0261	1	1	1	1	499	57.5	7.2	0.852	0.00499591	1.13012	0.0180105
Csa6M087960.1	XP_004140669	ABC transporter C family member 5-like	Cucumis sativus	162.7	0.3716	1	10	10	15	401	43.9	9.32	0.852	0.0476657	1.1362	0.115811
Csa4M121790.1	XP_004137149	Uncharacterized protein C16G5.07c-like	Cucumis sativus	68.55	0.0998	1	3	3	4	431	48.3	9.77	0.853	0.000154757	0.86391	0.0133592
Csa3M727930.1	XP_004137669	50S ribosomal protein L17, chloroplastic-like	Cucumis sativus	33.18	0.0905	1	2	2	3	210	23.6	11.02	0.853	0.074024	0.969555	0.158713
Csa7M212650.1	XP_004139791	Dihydrolipoyllysine-residue succinyltransferase component of 2-oxoglutarate dehydrogenase complex 2, mitochondrial-like	Cucumis sativus	53.31	0.1409	1	6	6	11	433	47.3	8.38	0.853	0.0775073	1.30833	0.0260959
Csa1M524670.1	XP_004153150	Protein TOC75-3, chloroplastic-like	Cucumis sativus	80.68	0.136	1	8	8	10	809	88.4	8.5	0.853	0.0609387	1.48359	1.47265e-05
Csa2M079620.1	XP_004152809	Translational activator GCN1-like	Cucumis sativus	64	0.0482	1	3	3	4	1204	130.4	6.62	0.853	0.00380568	1.90852	0.000286174
Csa2M151040.1	XP_004138972	Uncharacterized protein LOC101217348	Cucumis sativus	201.79	0.481	1	12	12	23	316	35.2	4.93	0.854	0.0401669	1.16538	0.0459512
Csa3M782700.1	XP_004136521	33 kDa ribonucleoprotein, chloroplastic-like	Cucumis sativus	110.75	0.2879	1	8	8	13	323	35.3	5.4	0.857	0.000157277	0.728022	6.94361e-10
Csa5M636640.1	XP_004170802	KH domain-containing protein At4g18375-like	Cucumis sativus	37.81	0.1345	1	6	6	7	617	66.4	8.41	0.858	1.598e-08	0.924027	0.00179464
Csa4M268000.1	XP_004149636	Pyruvate kinase, cytosolic isozyme-like	Cucumis sativus	22.91	0.134	1	6	6	9	500	54	7.77	0.858	4.24688e-08	1.29463	0.000139295
Csa1M062930.1	XP_004145113	ATP synthase gamma chain, chloroplastic-like	Cucumis sativus	355.49	0.2976	1	11	11	40	373	41	6.62	0.858	2.015e-05	1.3144	0.104807
Csa1M600260.1	XP_004144099	Calmodulin-related protein-like	Cucumis sativus	189.67	0.349	3	1	5	20	149	16.9	4.27	0.859	0.0028107	0.923767	0.0173321
Csa6M509550.1	XP_004134829	Isocitrate dehydrogenase [NAD] regulatory subunit 1, mitochondrial-like	Cucumis sativus	80.56	0.2231	2	7	7	8	381	41.2	7.69	0.859	0.0251317	1.0315	0.456682
Csa6M014690.1	XP_004138386	2-hydroxymuconate semialdehyde hydrolase-like	Cucumis sativus	49.9	0.0256	1	1	1	2	429	46.8	7.81	0.859	0.12405	6.52419	4.00555e-05
Csa1M616860.1	XP_004139052	Uncharacterized protein At2g37660, chloroplastic-like	Cucumis sativus	114.32	0.1971	1	5	5	6	340	37.2	7.69	0.86	0.00175841	0.782323	0.0188317
Csa6M355410.1	XP_004144247	Outer envelope pore protein 21, chloroplastic-like	Cucumis sativus	79.18	0.2036	1	3	3	4	167	19.2	9.5	0.86	0.012168	1.03641	0.027627
Csa1M183590.1	XP_004172467	Phosphatase IMPL1, chloroplastic-like, partial	Cucumis sativus	0	0.0969	1	2	2	2	227	24.4	6.89	0.861	0.028794	1.00333	0.0114434
Csa2M171900.1	XP_004147165	Protein PROTON GRADIENT REGULATION 5, chloroplastic-like	Cucumis sativus	63.26	0.0866	1	1	1	5	127	13.5	10.45	0.861	2.62784e-06	1.2541	0.0118486
Csa3M133380.1	XP_004172389	Probable glutathione S-transferase-like	Cucumis sativus	23.07	0.0893	1	1	2	2	224	26	5.72	0.861	0.0120259	3.57784	5.53145e-12
Csa5M586570.1	XP_004135347	ATP phosphoribosyltransferase-like	Cucumis sativus	29.28	0.0481	1	2	2	3	395	43.1	6.7	0.862	0.108482	0.97619	0.0476715
Csa5M148580.1	XP_004143844	Phosphoribosylformylglycinamidine cyclo-ligase, chloroplastic/mitochondrial-like	Cucumis sativus	33.14	0.0348	1	1	1	2	402	42.8	5.76	0.862	0.0211273	1.11642	0.137645
Csa5M576620.1	XP_004150673	ATP synthase subunit beta, mitochondrial-like	Cucumis sativus	1416.85	0.5482	1	5	21	110	560	60.1	6.29	0.862	0.00169806	1.20426	2.43198e-18
Csa1M063550.1	XP_004145107	Polyadenylate-binding protein RBP45-like	Cucumis sativus	64.95	0.1192	1	1	3	4	369	41.2	8.94	0.863	0.0094716	0.612639	0.00311377
Csa3M238170.1	XP_004146234	Thylakoid lumenal 17.4 kDa protein, chloroplastic-like	Cucumis sativus	314.83	0.4473	1	8	8	43	237	25.6	7.23	0.863	0.000179662	0.8	0.0329778
Csa3M135010.1	XP_004134063	60S ribosomal protein L7-4-like	Cucumis sativus	105.53	0.3618	4	8	8	13	246	28.3	9.95	0.863	0.0247	0.93643	0.00408855
Csa4M133700.1	XP_004151428	2-hydroxyacyl-CoA lyase-like	Cucumis sativus	0	0.0298	1	1	1	1	570	61	6.48	0.863	0.0010466	0.992714	0.503665
Csa5M152950.1	XP_004143893	Beta-adaptin-like protein C-like	Cucumis sativus	91.06	0.0378	2	2	2	2	900	100.2	5.07	0.863	0.00325288	1.28764	0.0679266
Csa6M524690.1	XP_004134585	Uncharacterized protein LOC101217173	Cucumis sativus	22.98	0.0302	1	1	1	1	530	60.8	4.88	0.864	0.131911	1.17438	9.38304e-06
Csa2M009470.1	XP_004139259	NADP-dependent glyceraldehyde-3-phosphate dehydrogenase-like	Cucumis sativus	198.94	0.3246	2	10	10	21	496	53.2	6.79	0.864	0.000434285	1.22434	0.0299138
Csa1M423270.1	XP_004146327	Plasma membrane ATPase 4-like	Cucumis sativus	169.36	0.166	2	3	10	15	807	89.3	7.77	0.864	0.0300667	1.24138	0.00213203
Csa5M160160.1	XP_004147612	Elongation factor G, chloroplastic-like	Cucumis sativus	784.43	0.3961	1	24	24	76	818	90.3	5.68	0.865	0.00459716	1.08981	0.156213
Csa2M000190.1	KGN60510	Uncharacterized protein	Cucumis sativus	37.84	0.039	1	1	1	2	282	30.8	7.97	0.866	0.0899355	0.676259	2.14614e-09
Csa4M307910.1	XP_004162752	Acetyl-coenzyme A carboxylase carboxyl transferase subunit alpha, chloroplastic-like	Cucumis sativus	40.73	0.1143	1	6	6	7	761	84.6	9.1	0.866	0.0485385	0.840979	0.0186421
Csa7M232540.1	XP_004139813	Eukaryotic translation initiation factor 2 subunit alpha-like	Cucumis sativus	0	0.0268	1	1	1	1	410	46.3	5.97	0.866	0.0253228	1.03846	0.1541
Csa3M116860.1	XP_004133766	60S acidic ribosomal protein P1-2-like isoform 1	Cucumis sativus	248.33	0.4867	1	2	2	43	113	11.4	4.41	0.868	0.000217649	1.04697	0.40103
Csa3M658530.1	XP_004148594	Anamorsin homolog	Cucumis sativus	56.18	0.067	1	1	1	1	209	23.2	5.88	0.868	0.0291789	1.23445	0.591788
Csa6M404280.1	XP_004146742	Pyruvate dehydrogenase E1 component subunit alpha-1, mitochondrial-like	Cucumis sativus	34.09	0.1028	1	3	3	3	399	43.9	7.24	0.868	0.00622868	1.28284	0.00660955
Csa5M139490.1	XP_004160372	Uncharacterized protein LOC101227735 isoform 1	Cucumis sativus	29.35	0.0991	1	1	1	1	111	12	7.2	0.869	7.17406e-05	0.64926	7.78205e-11
Csa2M346050.1	XP_004143010	SKP1-like protein 1B-like	Cucumis sativus	161.59	0.5223	3	6	6	9	157	17.8	4.7	0.869	0.00512683	1.08685	0.128824
Csa7M047380.1	KGN43603	Hypothetical protein	Cucumis sativus	29.13	0.0253	2	1	1	3	237	26.1	8.94	0.869	8.9738e-05	1.29065	0.180564
Csa3M168980.1	XP_004165714	Probable protein Pop3-like	Cucumis sativus	30	0.1193	1	1	1	1	109	12.2	6.37	0.87	0.023894	0.899083	0.0280277
Csa2M169720.1	XP_004147171	Chaperonin CPN60-2, mitochondrial-like	Cucumis sativus	154.77	0.2991	4	13	14	28	575	61.2	6.04	0.87	3.18016e-06	0.911842	0.0439028
Csa5M642720.1	XP_004141482	6-phosphogluconate dehydrogenase, decarboxylating-	Cucumis sativus	144.18	0.1684	1	4	6	11	487	53.6	6.48	0.87	0.0071509	1.03851	0.183118
Csa3M133100.1	XP_004134011	Dihydroxy-acid dehydratase-like isoform 1	Cucumis sativus	150.31	0.3274	1	13	13	24	620	66.2	6.8	0.871	0.0211486	0.758112	0.000545305
Csa6M493920.1	XP_004141887	Subtilisin-like protease	Cucumis sativus	27.54	0.1301	1	7	7	11	761	80.1	6.49	0.872	0.00858013	0.664411	0.00680973
Csa6M089220.1	XP_004140564	U2 small nuclear ribonucleoprotein A'-like	Cucumis sativus	77.41	0.1045	1	3	3	4	220	24.9	5.74	0.872	0.00218089	0.856473	0.00287355
Csa3M115620.2	XP_004133753	Protein LUTEIN DEFICIENT 5, chloroplastic-like	Cucumis sativus	108.45	0.1147	2	4	4	10	532	59.9	6.58	0.872	0.026184	1.10987	4.36066e-10
Csa2M381720.1	XP_004171175	DEAD-box ATP-dependent RNA helicase 56-like	Cucumis sativus	55.19	0.0679	1	3	3	6	427	48.3	5.57	0.873	0.105422	0.978564	0.0281703
Csa4M075210.1	XP_004137252	Heme-binding protein 2-like	Cucumis sativus	206.68	0.2909	1	4	4	14	220	24.3	4.75	0.874	3.63118e-06	0.978959	0.651536
Csa4M025200.4	XP_004146887	60S ribosomal protein L13-2-like isoform 1	Cucumis sativus	30.01	0.1073	3	2	2	2	177	20	10.62	0.874	0.00666308	1.03221	0.0241729
Csa1M041560.1	XP_004137457	Calcium sensing receptor, chloroplastic-like	Cucumis sativus	344.59	0.4391	1	13	13	46	394	42.1	9.35	0.874	2.84441e-05	1.07526	0.0560393
Csa2M110250.1	XP_004138924	Ribulose-1,5 bisphosphate carboxylase/oxygenase large subunit N-methyltransferase, chloroplastic-like	Cucumis sativus	127.91	0.0895	1	3	3	5	503	57.3	5.1	0.874	8.08029e-08	2.06061	6.75632e-05
Csa7M398090.1	XP_004136021	Indole-3-acetic acid-induced protein ARG2-like (LEA protein)	Cucumis sativus	30.5	0.0962	1	1	1	2	104	10.8	9.57	0.875	0.00195288	0.545843	1.35557e-06
Csa6M499830.1	XP_004143461	Protein CbbY-like	Cucumis sativus	230.61	0.3301	1	9	9	26	309	34.5	7.33	0.875	2.38321e-05	0.783198	0.00271073
Csa7M407760.1	XP_004135989	Peptidyl-prolyl cis-trans isomerase CYP21-3, mitochondrial-like	Cucumis sativus	33.35	0.0385	1	1	1	1	234	26.3	8.84	0.875	0.0221649	0.966825	0.192095
Csa3M776890.1	XP_004149210	Cell division protein FtsZ homolog 2-2, chloroplastic-like	Cucumis sativus	61.87	0.0963	1	2	3	3	488	51.2	5.67	0.875	4.80378e-05	1.03534	0.417247
Csa7M071540.1	XP_004136946	Upstream activation factor subunit UAF30-like	Cucumis sativus	141.49	0.3286	1	3	3	11	140	15.4	10.11	0.875	1.82539e-08	1.23881	0.000324513
Csa4M291890.1	XP_004142115	Dicarboxylate transporter 1, chloroplastic-like	Cucumis sativus	36.37	0.0437	1	3	3	6	572	60.3	9.7	0.875	0.00162272	1.25466	0.064354
Csa6M512870.1	XP_004134784	Chromoplast-specific carotenoid-associated protein, chromoplastic precursor	Cucumis sativus	45.74	0.0994	1	3	3	4	322	35.2	5.15	0.875	0.0234165	3.07744	2.21019e-05
Csa4M293310.1	XP_004142088	Diaminopimelate epimerase, chloroplastic-like	Cucumis sativus	77.52	0.2582	1	7	7	11	364	39.1	5.81	0.876	0.0539932	0.828891	2.208e-05
Csa6M041720.1	XP_004140874	Biotin synthase-like	Cucumis sativus	37.71	0.0494	1	1	1	1	385	42.9	7.14	0.876	0.00121501	1.07355	0.000771985
Csa1M001280.1	XP-004138031	Mitochondrial import inner membrane translocase subunit Tim8-like	Cucumis sativus	38.46	0.1299	1	1	1	2	77	8.6	6.48	0.877	0.0561742	0.723675	0.000149893
Csa5M176000.1	XP_004143603	50S ribosomal protein L10, chloroplastic-like	Cucumis sativus	229.79	0.4298	1	10	10	39	235	26.2	9.13	0.878	0.0230254	0.85329	0.0660791
Csa4M563690.1	XP_004144667	Rhodanese-like domain-containing protein 9, chloroplastic-like	Cucumis sativus	37.28	0.3537	1	6	6	13	246	26.9	9.33	0.878	0.0176185	0.956715	0.0450761
Csa3M748800.1	XP_004137869	Peroxiredoxin-2E, chloroplastic-like	Cucumis sativus	684.68	0.4192	1	7	7	77	229	24.3	8.25	0.879	0.0355265	0.679878	1.39103e-14
Csa2M336100.1	XP_004147346	60S ribosomal protein L10-like	Cucumis sativus	27.7	0.0545	1	1	1	1	220	24.9	10.43	0.879	0.207908	1.12055	0.273999
Csa3M708170.1	XP_004151267	Uncharacterized protein LOC101218097	Cucumis sativus	25.01	0.0429	1	2	2	2	560	61.1	5.58	0.88	0.00290273	1.01361	0.495749
Csa6M525410.1	XP_004134561	Serine/threonine-protein phosphatase 6 regulatory subunit 3-like	Cucumis sativus	43.36	0.0182	1	1	1	1	769	85.5	4.64	0.88	0.00539585	1.83575	0.0144443
Csa5M177080.1	XP_004143596	Nitrilase homolog 1-like	Cucumis sativus	31.05	0.0581	1	1	1	1	327	36.1	7.08	0.881	0.0655472	0.528539	6.85581e-09
Csa1M665380.1	XP_004142550	Probable plastid-lipid-associated protein 4, chloroplastic-like	Cucumis sativus	154.08	0.2058	1	4	4	13	243	27.3	9.7	0.881	0.0126538	0.826837	0.0751259
Csa3M046230.1	XP_004150935	Caffeic acid 3-O-methyltransferase-like	Cucumis sativus	26.63	0.1681	1	1	1	2	113	12.8	6.29	0.882	0.0918163	1.0335	0.196211
Csa2M140370.1	XP_004138966	Adenosylhomocysteinase-like	Cucumis sativus	281.76	0.3649	2	16	16	46	485	53.1	5.97	0.883	0.0503781	0.986047	0.0540688
Csa4M064640.1	XP_004147763	Probable glutathione S-transferase-like	Cucumis sativus	0	0.0864	1	3	3	3	220	25.7	7.36	0.883	0.147072	1.20258	0.427634
Csa3M902920.1	XP_004148485	Acetylornithine deacetylase-like	Cucumis sativus	88.07	0.0508	1	2	2	4	433	48	5.2	0.883	0.0366484	1.40686	3.51897e-08
Csa1M043100.1	XP_004137524	E3 ubiquitin-protein ligase RING1-like isoform 1	Cucumis sativus	49.8	0.0608	1	2	2	3	378	40	4.49	0.884	0.00286819	0.680751	1.99471e-08
Csa7M044260.1	XP_004144489	Protein translation factor SUI1 homolog 2-like isoform 1	Cucumis sativus	111.51	0.1239	2	2	2	7	113	12.6	8.79	0.884	0.000225499	0.919244	0.0498341
Csa2M369070.1	XP_004152627	14-3-3-like protein-like	Cucumis sativus	222.89	0.5019	2	2	14	69	261	29.5	4.86	0.884	0.000526527	1.46812	1.95309e-13
Csa6M084580.1	XP_004157564	Disease resistance response protein 206-like	Cucumis sativus	71.28	0.2455	1	4	4	7	224	25.3	7.55	0.884	0.0145782	1.70671	0.000226328
Csa6M366530.1	XP_004144170	Alpha-1,4-glucan-protein synthase [UDP-forming]-like	Cucumis sativus	48.66	0.1955	2	1	6	14	358	40.7	6.19	0.884	0.00475906	1.84115	0.0113179
Csa3M036390.1	XP_004147942	Probable calcium-binding protein CML13-like	Cucumis sativus	87.09	0.5646	1	7	7	9	147	16.7	4.96	0.885	0.0509931	0.686912	0.0565858
Csa2M004760.1	XP_004173680	Leucine-rich repeat extensin-like protein 5-like, partial	Cucumis sativus	35.06	0.0118	1	1	1	1	765	82.8	6.52	0.885	0.00742221	0.867725	0.0360627
Csa6M382910.1	XP_004149805	Proteasome subunit beta type-3-A-like	Cucumis sativus	83.91	0.1765	1	2	2	5	204	22.9	5.47	0.885	0.0803652	1.05383	0.0199368
Csa3M133370.1	XP_004134389	Probable glutathione S-transferase-like	Cucumis sativus	37.66	0.0578	6	1	2	2	225	26.2	5.54	0.886	0.644148	0.733448	0.00365869
Csa3M359130.1	XP_004149451	Plastidial pyruvate kinase 2-like	Cucumis sativus	46.69	0.0422	1	2	2	2	592	65.5	7.61	0.886	0.00299336	0.924171	0.0268192
Csa3M115030.1	XP_004133751	Cytochrome c1-1, heme protein, mitochondrial-like	Cucumis sativus	32.96	0.127	1	3	3	3	307	33.8	6.65	0.886	0.103132	1.12939	0.621955
Csa2M173070.2	XP_004147153	60S ribosomal protein L14-2-like	Cucumis sativus	126.95	0.4409	4	4	4	9	93	10.8	9.28	0.886	0.00955335	1.17568	0.28049
Csa6M139750.1	XP_004145734	Chlorophyll a-b binding protein, chloroplastic-like	Cucumis sativus	2948.56	0.5543	1	2	9	386	267	28.3	5.27	0.886	0.1655	1.55734	6.37961e-05
Csa7M073660.1	XP_004136981	Caffeoyl-CoA O-methyltransferase 1-like	Cucumis sativus	48.01	0.1236	2	2	3	4	275	30.9	6.8	0.887	0.104601	2.09025	0.0018256
Csa2M036730.1	XP_004162687	HD domain-containing protein 2-like	Cucumis sativus	71.85	0.1814	1	2	2	3	226	24.8	5.08	0.888	0.00143469	0.910696	0.300393
Csa3M017160.1	XP_004147237	Uncharacterized protein LOC101206464	Cucumis sativus	64.47	0.3195	1	4	4	7	266	29.4	5.06	0.888	0.0005458	1.19645	0.121213
Csa1M605670.1	XP_004149024	Enoyl-[acyl-carrier-protein] reductase [NADH], chloroplastic-like	Cucumis sativus	71.8	0.0993	1	1	6	14	745	82.5	8.94	0.888	0.043081	2.20431	0.00397327
Csa6M135470.1	XP_004139912	Succinate-semialdehyde dehydrogenase, mitochondrial-like	Cucumis sativus	53.49	0.1091	1	5	5	6	541	58	8.41	0.889	0.0319076	0.759119	0.00372768
Csa1M701940.1	XP_004145442	Proteasome subunit alpha type-5-like	Cucumis sativus	198.14	0.3759	1	7	7	12	282	31.3	5.11	0.889	0.000141949	0.840156	0.00363486
Csa7M282410.1	XP_004150397	40S ribosomal protein S4-like	Cucumis sativus	59.75	0.25	1	2	6	8	264	29.8	10.29	0.889	0.225354	1.27215	0.50812
Csa2M049970.1	XP_004149069	ADP-ribosylation factor 1-like	Cucumis sativus	20.28	0.0879	1	1	1	1	182	20.3	5.38	0.889	0.00270536	1.37255	0.00160342
Csa6M500700.1	XP_004143564	Uncharacterized protein LOC101212567	Cucumis sativus	52.87	0.0303	1	1	1	2	462	51.7	5	0.89	0.00576045	1.17241	0.000975919
Csa5M616890.1	XP_004142448	Phosphoglucan phosphatase, Dual specificity protein phosphatase 4 (DSP4), chloroplastic-like	Cucumis sativus	60	0.0553	1	2	2	3	380	42.9	5.38	0.89	0.251843	1.67457	0.0375676
Csa2M036660.1	XP_004144717	Putative GDP-L-fucose synthase 2-like	Cucumis sativus	29.8	0.0246	1	1	1	1	325	35.9	6.55	0.891	0.0450309	0.810409	0.038411
Csa1M589700.1	XP_004158454	Uncharacterized LOC101203815	Cucumis sativus	46.86	0.2528	1	2	2	4	178	19.6	8.29	0.891	0.0694076	0.910912	0.00575587
Csa3M213510.1	XP_004149956	Proline--tRNA ligase-like	Cucumis sativus	112.28	0.145	1	5	5	7	524	59.1	7.78	0.891	0.0136234	1.17308	5.95437e-05
Csa3M238120.1	XP_004146237	Rhodanese-like domain-containing protein 14, chloroplastic-like	Cucumis sativus	143.98	0.3671	1	6	6	11	237	26.5	8.37	0.891	0.014976	1.35105	0.901779
Csa1M062920.1	XP_004145111	Soluble starch synthase 3, chloroplastic/amyloplastic-like	Cucumis sativus	58.9	0.0269	1	2	2	3	1152	130.1	6.51	0.892	0.0352292	1.30142	0.0196822
Csa2M060400.1	XP_004148320	60S acidic ribosomal protein P3-2-like isoform 1	Cucumis sativus	230.48	0.2479	1	2	2	10	121	12	4.31	0.893	0.0792385	0.473825	5.91793e-05
Csa5M614630.1	XP_004135038	Uncharacterized protein LOC101205552	Cucumis sativus	230.45	0.2423	2	4	4	22	194	21	8.68	0.893	0.0539621	0.712636	0.117657
Csa7M067490.1	XP_004136907	Glutamate-1-semialdehyde 2,1-aminomutase, chloroplastic-like	Cucumis sativus	1130.77	0.493	1	14	14	97	503	54.1	8.63	0.893	0.0229571	0.79936	0.0137025
Csa2M020910.1	XP_004139197	UPF0603 protein At1g54780, chloroplastic-like	Cucumis sativus	382.95	0.3939	1	9	9	34	297	32.4	7.64	0.893	0.0851906	0.991507	0.0255369
Csa3M890040.1	XP_004136260	14-3-3-like protein B-like	Cucumis sativus	135.27	0.4246	1	6	10	30	252	28.6	4.73	0.893	0.0175372	1.10841	0.000120829
Csa1M569380.1	XP_004135607	60S ribosomal protein L22-2-like	Cucumis sativus	49.26	0.5161	2	2	4	10	93	10.1	8.63	0.894	0.0441176	0.902394	0.434554
Csa6M113540.1	XP_004139993	Uncharacterized protein LOC101217823	Cucumis sativus	0	0.0311	1	2	2	2	578	66.1	5.66	0.894	0.0319619	1.17788	0.000331863
Csa2M000840.1	XP_004141022	Uncharacterized oxidoreductase YkwC-like	Cucumis sativus	28.75	0.0702	2	2	2	3	342	35.6	8.29	0.895	0.171198	0.770961	0.22278
Csa2M171930.1	XP_004147161	Heterogeneous nuclear ribonucleoprotein D-like	Cucumis sativus	130	0.0845	1	3	3	9	568	59.3	9.09	0.895	0.121586	0.82963	8.26719e-05
Csa4M269130.3	XP_004149648	Indole-3-acetaldehyde oxidase-like	Cucumis sativus	0	0.0059	4	1	1	1	1183	129.4	7.84	0.895	1.55278e-05	0.956335	0.0013429
Csa5M160250.1	XP_004147590	3-oxoacyl-[acyl-carrier-protein] synthase 3 A, chloroplastic-like	Cucumis sativus	32.53	0.0619	1	2	2	2	404	42.5	7.28	0.895	0.034499	1.00417	0.858113
Csa3M837590.1	XP_004142795	ADP-ribosylation factor 1-like isoform 1	Cucumis sativus	94.53	0.4254	6	8	8	23	181	20.7	6.95	0.895	0.0394002	1.06782	0.605314
Csa7M395800.1	XP_004136044	Glutathione S-transferase PARB-like	Cucumis sativus	40.77	0.2639	1	4	4	4	216	24	6.96	0.895	0.0748295	1.10897	0.0023655
Csa2M097440.1	XP_004138904	Basic leucine zipper and W2 domain-containing protein 2-like	Cucumis sativus	53.88	0.1363	1	4	4	6	411	47.3	5.44	0.895	0.177203	1.2098	6.26476e-07
Csa2M020900.1	XP_004139199	Uncharacterized protein LOC101214471 isoform 2	Cucumis sativus	30.19	0.0361	1	1	1	3	249	27.1	8.4	0.895	0.0975562	2.27798	3.51872e-07
Csa2M122520.1	ABM92419	Chloroplast HSP70 (70 kDa heat shock-related protein)	Cucumis sativus	1899.96	0.5446	2	37	38	257	707	75.4	5.3	0.896	0.00964743	0.784541	0.0486374
Csa1M025200.1	XP_004137355	Uncharacterized protein LOC101203378	Cucumis sativus	63.46	0.1	1	1	1	3	210	23.2	7.2	0.896	0.0272801	1.27347	6.33177e-06
Csa4M343070.1	XP_004142652	Eukaryotic translation initiation factor 3 subunit E-like	Cucumis sativus	98.47	0.1831	1	5	5	6	437	51.2	5.67	0.896	0.106176	1.30387	0.0564185
Csa3M912300.1	XP_004148385	Pentatricopeptide repeat-containing protein At4g17616-like	Cucumis sativus	36.59	0.0084	2	1	1	6	714	82.3	8.87	0.896	0.0110168	1.60531	4.98611e-14
Csa1M024950.1	XP_004160422	Uncharacterized GPI-anchored protein At4g28100-like	Cucumis sativus	30.03	0.0707	1	1	1	1	184	20.4	8.53	0.897	0.000641136	0.779796	0.00144348
Csa6M405970.1	XP_004149902	Adenosine kinase 2-like	Cucumis sativus	340.79	0.3812	1	9	9	27	341	37.5	5.34	0.897	0.000302682	0.814422	0.0910265
Csa6M525220.1	XP_004134564	Uncharacterized membrane protein C2G11.09-like	Cucumis sativus	47.93	0.1186	1	9	9	12	725	81.8	9.33	0.897	0.0070516	0.980746	0.902116
Csa3M829200.1	XP_004147445	Uncharacterized protein LOC101219347	Cucumis sativus	257	0.2044	1	2	2	12	181	19	4.64	0.897	0.0374386	1.29961	0.0195972
Csa1M181310.1	XP_004139523	PsbP domain-containing protein 1, chloroplastic-like	Cucumis sativus	51.31	0.3465	2	6	6	8	202	23.2	5.07	0.898	0.893532	0.786474	0.00826565
Csa2M379240.1	XP_004138754	PsbP domain-containing protein 5, chloroplastic-like	Cucumis sativus	54.4	0.192	1	4	4	7	276	30.8	9	0.898	0.0442794	0.825497	0.000201182
Csa4M006340.1	XP_004152183	COBW domain-containing protein 2-like	Cucumis sativus	101.41	0.2084	1	7	7	15	451	50.1	6.02	0.898	0.0396888	1.09379	0.29282
Csa5M608520.1	XP_004135105	Serine/threonine-protein phosphatase 2A 65 kDa regulatory subunit A beta isoform-like	Cucumis sativus	48.9	0.0641	1	4	4	5	796	89.1	5.49	0.898	0.00308565	1.34869	0.403407
Csa3M319290.1	XP_004145833	MLP-like protein 31-like	Cucumis sativus	35.04	0.0724	1	1	1	1	152	17	4.91	0.899	0.000439744	0.748272	0.0104941
Csa4M029990.1	XP_004149140	3-hydroxyacyl-[acyl-carrier-protein] dehydratase FabZ-like	Cucumis sativus	57.29	0.2243	1	4	4	10	214	23.6	9.23	0.899	0.10249	0.789427	0.0276212
Csa4M093000.1	XP_004137198	Probable mitochondrial-processing peptidase subunit beta-like	Cucumis sativus	75.38	0.1894	1	7	7	11	528	58.9	6.95	0.899	0.00453383	1.01681	0.215341
Csa4M090300.1	XP_004137300	Oligopeptidase A-like	Cucumis sativus	46.1	0.1417	1	7	7	9	607	68.1	8.21	0.899	0.0167785	1.48217	0.0522567
Csa7M017680.1	XP_004144868	Heterodimeric geranylgeranyl pyrophosphate synthase small subunit, chloroplastic-like	Cucumis sativus	156.15	0.2806	1	7	7	15	335	37	5.29	0.9	0.048025	0.752711	0.00639113
Csa4M365550.1	XP_004170536	Uncharacterized LOC101215760	Cucumis sativus	40.35	0.2296	1	2	2	3	135	14.8	9.39	0.9	0.00127524	0.778792	0.676675
Csa2M382750.1	XP_004138698	Probable steroid-binding protein 3-like	Cucumis sativus	87.88	0.76	1	5	5	17	100	10.9	6.7	0.9	0.0434038	0.792779	0.199919
Csa4M641730.1	XP_004141279	MFP1 attachment factor 1-like	Cucumis sativus	75.32	0.2516	1	3	3	7	159	17	4.68	0.9	0.456963	0.908238	0.698852
Csa5M611610.1	XP_004135068	Fruit protein pKIWI502-like	Cucumis sativus	167.57	0.5822	1	10	10	28	304	32.5	6.55	0.901	0.0470097	0.685052	0.0419323
Csa2M170810.1	XP_004147167	Glutamyl-tRNA(Gln) amidotransferase subunit B, chloroplastic/mitochondrial-like	Cucumis sativus	95.69	0.1286	1	6	6	12	560	62.3	7.68	0.901	0.0109933	1.26307	0.0617329
Csa2M361800.1	XP_004152688	Gamma carbonic anhydrase 1, mitochondrial-like	Cucumis sativus	31.5	0.326	2	7	7	13	273	29.7	6.42	0.902	0.00535896	0.740871	4.12068e-06
Csa4M179170.1	XP_004147511	Heat shock 70 kDa protein, mitochondrial-like	Cucumis sativus	210.3	0.2279	1	12	13	34	680	73.1	5.87	0.902	0.000224844	0.949099	0.834763
Csa4M031040.1	XP_004163496	Uncharacterized protein LOC101228422	Cucumis sativus	82.16	0.0605	1	3	3	6	794	87.1	4.86	0.902	0.0224345	0.971787	0.021638
Csa3M189850.1	XP_004140730	NADH dehydrogenase [ubiquinone] iron-sulfur protein 1, mitochondrial-like	Cucumis sativus	91.54	0.1429	1	7	7	12	749	81.3	6.74	0.902	0.0842932	1.03423	0.950142
Csa3M202220.1	XP_004140707	CBS domain-containing protein CBSX1, chloroplastic-like	Cucumis sativus	72.64	0.3347	2	5	7	17	239	26.3	8.43	0.903	0.146835	0.755427	0.0701213
Csa6M324870.1	XP_004148795	Uncharacterized protein LOC101219911	Cucumis sativus	28.91	0.0943	1	2	2	4	318	36.6	4.83	0.903	0.56536	1.04402	0.107813
Csa2M171890.1	XP_004147164	Eukaryotic translation initiation factor 4E-2-like	Cucumis sativus	0	0.0394	1	1	1	1	203	23	6	0.903	0.372061	1.07	0.0114381
Csa1M031740.1	XP_004137384	Aldo-keto reductase 2 subfamily protein, protein tas-like	Cucumis sativus	49.78	0.1735	1	7	7	10	461	52.6	8.34	0.903	0.100579	1.50842	1.41987e-06
Csa4M268080.1	XP_004149644	Putative mitochondrial 2-oxoglutarate/malate carrier protein-like	Cucumis sativus	134.31	0.3612	1	6	8	19	299	32	9.35	0.904	0.475287	0.977011	0.115091
Csa5M160130.1	XP_004162663	Uncharacterized LOC101214026	Cucumis sativus	42.96	0.0377	1	1	1	2	239	27.4	7.44	0.904	0.0646418	1.19279	0.0213028
Csa4M651770.1	XP_004145578	Protein TIC 55, chloroplastic-like	Cucumis sativus	37.22	0.0812	1	3	3	3	542	60.8	8.25	0.904	0.0256208	1.63501	0.000140112
Csa2M003610.1	XP_004139346	Peroxisomal fatty acid beta-oxidation multifunctional protein AIM1-like	Cucumis sativus	51.54	0.2045	1	8	8	9	660	71.9	9.17	0.904	0.015691	2.08735	7.54894e-05
Csa7M074890.1	XP_004137120	Uncharacterized protein LOC101221280	Cucumis sativus	0	0.062	1	2	3	4	516	55.3	5.01	0.905	0.105071	0.776471	0.000805508
Csa2M032220.1	XP_004144773	60S ribosomal protein L18-3-like	Cucumis sativus	102.44	0.1604	1	2	3	9	187	20.9	11.05	0.905	0.0201053	1.15291	0.00195805
Csa4M658560.1	XP_004145538	Small nuclear ribonucleoprotein Sm D3-like	Cucumis sativus	46.04	0.2727	1	3	3	5	132	14.2	10.27	0.906	0.0301643	0.947773	0.188956
Csa4M361890.1	XP_004142628	Aldehyde dehydrogenase family 3 member H1-like	Cucumis sativus	80.03	0.0532	2	2	2	4	395	42.7	9.17	0.906	0.0104662	1.10029	8.05074e-05
Csa2M000680.1	XP_004157901	Mitochondrial-processing peptidase subunit alpha-like	Cucumis sativus	114.67	0.1446	1	5	6	9	498	53.2	5.92	0.906	0.0115537	1.12511	0.00250586
Csa6M430700.1	XP_004156048	Rhodanese-like/PpiC domain-containing protein 12-like	Cucumis sativus	138.46	0.2644	1	5	5	16	261	29.4	6.61	0.907	0.0305486	0.80303	0.0670625
Csa1M605650.1	XP_004149023	Zinc finger CCCH domain-containing protein 14-like	Cucumis sativus	24.5	0.0487	1	1	1	1	308	32.8	9.04	0.907	0.00212241	0.840932	0.00108358
Csa3M064200.1	XP_004149587	Cell division protein FtsZ homolog 1, chloroplastic-like	Cucumis sativus	286.77	0.5249	1	12	12	19	421	43.9	7.2	0.907	0.21231	0.858041	0.000254924
Csa5M156140.1	XP_004143938	Probable rhamnose biosynthetic enzyme 1-like	Cucumis sativus	56.44	0.1767	1	5	5	7	300	33.6	6.68	0.907	0.0712738	0.873109	0.0011303
Csa1M005520.1	XP_004138115	Aldehyde dehydrogenase family 2 member B4, mitochondrial-like	Cucumis sativus	189.94	0.2974	1	13	14	43	548	59.6	7.56	0.907	0.00330355	0.996663	0.53764
Csa2M128640.1	XP_004138950	Cysteine protease ATG4-like	Cucumis sativus	36.65	0.0414	1	1	1	1	483	54.1	6.24	0.907	0.0714167	1.21132	0.00476799
Csa3M149890.1	XP_004164723	Glucose-1-phosphate adenylyltransferase large subunit 1, chloroplastic-like	Cucumis sativus	138.89	0.1801	1	5	9	12	522	57.6	8.62	0.907	0.0786734	1.35105	0.00309114
Csa5M002590.1	XP_004136430	Serine--tRNA ligase-like	Cucumis sativus	31.19	0.067	1	2	2	2	448	51.5	6.74	0.908	0.000185245	0.792601	0.00812315
Csa5M608580.1	XP_004135099	Dihydrolipoyllysine-residue acetyltransferase component of pyruvate dehydrogenase complex-like	Cucumis sativus	122.67	0.2628	1	8	10	16	487	50.4	8.37	0.908	0.009374	0.812559	0.352
Csa2M010260.1	XP_004139383	Uncharacterized protein LOC101219713	Cucumis sativus	27.61	0.028	1	1	1	1	500	54.5	8.87	0.908	0.0117342	0.888514	0.00655792
Csa6M366520.1	XP_004144171	Protein SPIRAL1-like 1-like isoform 1	Cucumis sativus	29.42	0.4417	1	3	3	7	120	11.7	9.63	0.908	0.0321487	0.918974	0.030021
Csa7M430770.1	XP_004135891	Ribulose bisphosphate carboxylase/oxygenase activase, chloroplastic-like	Cucumis sativus	56.78	0.0845	1	2	3	5	426	47.8	7.47	0.908	0.000289342	1.0609	0.0231812
Csa1M168360.1	XP_004139500	Bifunctional nitrilase/nitrile hydratase NIT4A-like	Cucumis sativus	32.53	0.0543	1	1	1	1	350	37.9	5.44	0.908	0.00631624	1.33299	7.29988e-08
Csa6M095900.1	XP_004140528	Thylakoid membrane phosphoprotein 14 kDa, chloroplastic-like	Cucumis sativus	30.89	0.0571	1	1	1	1	175	18.7	8.09	0.908	0.000923985	1.42788	0.497389
Csa7M318960.1	XP_004154498	Uncharacterized protein LOC101229282	Cucumis sativus	69.98	0.4163	1	5	5	8	245	27.7	8.97	0.909	0.00211715	0.896241	0.0474774
Csa1M502360.1	XP_004152900	Chaperone protein ClpC, chloroplastic-like	Cucumis sativus	1282.38	0.5335	1	6	40	137	924	102.2	6.93	0.909	0.383798	1.20499	0.000344623
Csa5M649250.1	XP_004141541	RAE1-like protein At1g80670-like	Cucumis sativus	55.59	0.0901	1	2	2	2	344	38.1	8.22	0.909	0.0100551	1.28216	0.047846
Csa4M417510.1	XP_004144308	Protein GrpE (HSP-70 cofactor)-like	Cucumis sativus	108.44	0.3851	2	12	12	18	335	37.1	4.59	0.909	0.10285	1.60312	0.00436988
Csa2M401360.1	XP_004138662	Histidine--tRNA ligase-like	Cucumis sativus	87.51	0.0694	1	5	5	5	879	96.5	6.58	0.91	0.220465	1.20141	0.369397
Csa1M000600.1	XP_004138021	Chaperone protein ClpC, chloroplastic-like	Cucumis sativus	1354.74	0.5742	1	6	40	147	862	95.9	6.27	0.91	0.00639875	1.27312	0.00360848
Csa5M611600.1	XP_004135069	ATP synthase subunit beta, mitochondrial-like	Cucumis sativus	1387.01	0.5287	1	3	19	106	558	59.8	6.29	0.911	0.184818	1.09753	2.86406e-05
Csa5M579570.1	XP_004147101	Protease 2-like	Cucumis sativus	28.73	0.0396	1	2	2	2	757	85.8	5.49	0.911	0.478067	1.51278	8.00238e-06
Csa3M126120.1	XP_004133910	Proteasome subunit beta type-1-like	Cucumis sativus	60.48	0.2466	1	5	5	13	223	24.4	6.33	0.912	0.00827413	0.90573	0.506737
Csa6M422810.1	XP_004140137	Glutamyl-tRNA(Gln) amidotransferase subunit A, chloroplastic/mitochondrial-like	Cucumis sativus	92.4	0.1327	1	6	6	7	550	58.6	6.54	0.912	0.646979	1.04469	0.300109
Csa4M570720.1	XP_004144664	Adenylosuccinate synthetase, chloroplastic-like	Cucumis sativus	318.35	0.1866	1	6	6	20	493	53.4	6.47	0.912	0.0184194	1.19327	0.0157392
Csa1M695370.1	XP_004142522	Zeta-carotene desaturase, chloroplastic/chromoplastic-like	Cucumis sativus	36.56	0.059	1	3	3	4	576	64	7.2	0.912	9.01398e-05	1.30393	0.736326
Csa7M072860.1	XP_004136964	Kynurenine formamidase-like	Cucumis sativus	59.67	0.2362	1	6	6	10	271	30.1	6.02	0.913	0.24982	0.827695	1.1057e-05
Csa1M042220.1	XP_004137465	Protein ASPARTIC PROTEASE IN GUARD CELL 1-like	Cucumis sativus	28.96	0.0285	1	1	1	1	491	52.9	5.81	0.913	5.20167e-05	0.840347	0.0508313
Csa2M350440.1	XP_004142941	3-oxoacyl-[acyl-carrier-protein] reductase, chloroplastic-like	Cucumis sativus	217.01	0.1733	1	4	4	8	329	34.3	9.16	0.914	0.000139489	0.630258	0.0117464
Csa6M497010.1	XP_004143418	Cysteine desulfurase 1, mitochondrial-like isoform 1	Cucumis sativus	29.13	0.0611	1	2	2	2	458	50.2	6.99	0.914	0.148051	0.95818	0.0321134
Csa3M066750.1	XP_004151126	Aspartic proteinase-like	Cucumis sativus	70.22	0.1234	1	3	4	8	535	58.7	6.3	0.914	0.00235771	1.43066	0.00702849
Csa2M196900.1	XP_004150430	Sieve element occlusion protein 1-like	Cucurbita maxima	37.7	0.0509	1	2	3	3	688	79.6	6.65	0.914	0.0147952	1.74436	7.65465e-20
Csa6M151120.1	XP_004145785	Putative phosphoglycerate mutase	Cucumis sativus	42.52	0.07	1	2	2	5	514	56.4	6.13	0.914	0.00396321	1.86221	1.03453e-07
Csa2M360050.1	XP_004152731	Uncharacterized protein At1g47420, mitochondrial-like	Cucumis sativus	173.44	0.2448	2	5	5	8	241	26.8	6.8	0.915	0.685296	0.973963	0.211061
Csa3M199630.1	XP_004140713	D-3-phosphoglycerate dehydrogenase, chloroplastic-like	Cucumis sativus	203.37	0.3422	1	12	14	27	599	63.1	6.76	0.915	0.0554228	1.18568	0.000459632
Csa1M574870.1	XP_004135668	NADP-dependent malic enzyme-like	Cucumis sativus	249.82	0.4569	1	18	23	51	591	65.1	6.01	0.915	0.0418785	2.08638	0.000366488
Csa7M337600.1	XP_004139667	Uncharacterized protein At4g13200, chloroplastic-like	Cucumis sativus	123.53	0.264	2	4	4	10	178	19	6.58	0.916	0.00118146	0.753405	0.000629963
Csa5M199310.1	XP_004149240	60S acidic ribosomal protein P0-like	Cucumis sativus	603.02	0.5156	2	11	11	68	320	34.1	5.22	0.916	0.0203261	1.09917	0.0118563
Csa7M212660.1	XP_004139868	Imidazole glycerol phosphate synthase hisHF, chloroplastic-like	Cucumis sativus	35.87	0.0536	2	2	2	3	504	56.3	7.43	0.916	0.29649	1.10526	0.0174476
Csa7M412870.1	XP_004135981	NifU-like protein 1, chloroplastic-like	Cucumis sativus	40.16	0.05	1	1	1	1	220	23.4	5.66	0.917	0.137192	1.25329	0.0277935
Csa3M625080.1	XP_004171609	Ribonuclease P protein subunit p25-like protein-like	Cucumis sativus	33.4	0.0732	2	1	1	1	123	13.9	8.69	0.917	2.03889e-05	2.01716	1.95775e-07
Csa3M159460.1	XP_004134221	Dynein light chain 1, cytoplasmic-like	Cucumis sativus	22.29	0.05	1	1	1	1	120	13.7	8.16	0.918	0.0309669	0.606992	0.000421268
Csa6M401450.1	XP_004146765	PsbP domain-containing protein 3, chloroplastic-like	Cucumis sativus	177.47	0.2529	1	5	5	14	257	28.3	7.37	0.918	0.0276208	0.717327	0.00496402
Csa5M011690.1	XP_004149625	Phosphomannomutase-like	Cucumis sativus	54.1	0.2245	1	4	4	6	245	27.9	5.95	0.918	0.0212327	0.955191	0.0230347
Csa7M043630.1	XP_004144496	Aconitate hydratase, cytoplasmic-like	Cucumis sativus	138.67	0.1972	1	10	13	33	989	107.8	7.28	0.918	0.000917214	0.964974	0.329165
Csa6M331010.1	XP_004148805	ATP-citrate synthase beta chain protein 1-like	Cucumis sativus	142.66	0.1974	2	8	8	10	608	66	7.71	0.918	0.478863	1.00746	0.614923
Csa6M011070.1	XP_004138568	Uncharacterized protein LOC101217814	Cucumis sativus	30.31	0.0498	1	2	2	3	522	56.8	5	0.918	0.00397592	1.38698	2.75846e-06
Csa3M286050.1	XP_004145856	Glutathione S-transferase DHAR3, chloroplastic-like isoform 2	Cucumis sativus	0	0.0485	1	1	1	4	165	18.4	10.08	0.919	0.0402496	0.750727	0.159984
Csa2M348150.1	XP_004161070	Glutathione S-transferase F8, chloroplastic-like	Cucumis sativus	108.53	0.4273	1	6	6	7	220	24.9	6.23	0.919	0.0525042	0.830521	0.0014625
Csa4M001990.1	XP_004152237	Fumarate hydratase 1, mitochondrial-like	Cucumis sativus	53.2	0.0505	1	2	2	3	495	53.6	8.31	0.919	0.00132185	1.05816	0.127765
Csa1M043130.1	XP_004137529	Succinyl-CoA ligase [ADP-forming] subunit alpha-1, mitochondrial-like	Cucumis sativus	63.93	0.1754	1	5	5	11	342	35.5	8.87	0.919	0.0121229	1.18261	0.00752456
Csa3M078800.1	XP_004152916	Thiamine thiazole synthase, chloroplastic-like	Cucumis sativus	964.75	0.5237	1	12	12	64	359	38.1	5.33	0.92	0.0713381	0.756842	0.00436259
Csa1M050420.1	XP_004152523	Elongation factor 1-delta-like	Cucumis sativus	403.75	0.6814	2	8	13	49	226	24.7	4.6	0.92	0.0237323	1.15211	0.020212
Csa1M569300.1	XP_004135596	26S protease regulatory subunit 6A homolog A-like	Cucumis sativus	155.84	0.2033	9	5	6	13	423	47.6	5.07	0.92	0.0240934	1.20891	0.0171153
Csa1M183570.2	XP_004139537	Putative MO25-like protein At5g47540-like	Cucumis sativus	0	0.0276	2	1	1	1	326	37.8	9.16	0.92	0.0410642	1.22897	0.0425854
Csa4M641600.1	XP_004169515	Cysteine proteinase RD21a-like	Cucumis sativus	75.15	0.1481	2	5	5	6	459	50.2	5.44	0.92	0.753406	1.38222	0.65404
Csa3M740070.1	XP_004137828	29 kDa ribonucleoprotein, chloroplastic-like	Cucumis sativus	395.33	0.5108	1	10	10	54	278	30.5	6.14	0.921	0.000387783	0.592395	4.93024e-05
Csa3M011650.1	XP_004148737	Abscisic acid receptor PYR1-like	Cucumis sativus	0	0.1295	1	2	2	2	224	25	5.34	0.921	2.31055e-05	1.12962	0.00412011
Csa3M889750.1	XP_004167274	DAZ-associated protein 1-like	Cucumis sativus	32.85	0.0433	1	1	1	1	277	30.7	8.35	0.922	0.00313314	0.591784	0.0363571
Csa2M073010.2	XP_004152839	NADP-dependent alkenal double bond reductase P1-like	Cucumis sativus	26.57	0.1086	2	2	2	2	313	34.8	6.35	0.922	0.378006	0.693403	0.000103454
Csa7M025730.1	XP_004144892	Homoserine kinase-like	Cucumis sativus	46.3	0.0938	1	3	3	4	373	38.7	8.37	0.922	0.137309	0.727136	4.4915e-05
Csa6M439930.1	XP_004143237	Photosystem II 5 kDa protein, chloroplastic-like	Cucumis sativus	215.82	0.1698	1	2	2	76	106	11.2	10.49	0.922	0.0538908	1.00315	0.0504461
Csa7M004130.1	XP_004148529	Vacuolar proton ATPase a3-like	Cucumis sativus	65.48	0.0746	1	4	4	4	818	92.1	5.83	0.922	0.0172538	1.02148	0.109156
Csa1M057010.1	XP_004145129	Bifunctional purine biosynthesis protein PurH-like	Cucumis sativus	21.09	0.0497	1	2	2	2	604	66	6.9	0.922	0.0413183	1.12198	0.0141179
Csa2M382520.1	XP_004138711	Aspartate aminotransferase, chloroplastic-like	Cucumis sativus	106.52	0.3685	1	12	12	26	464	50.8	8.63	0.922	0.108797	1.22373	0.596024
Csa7M012940.2	NP_001267567	Glycerate dehydrogenase	Cucumis sativus	624.27	0.5544	2	17	17	77	386	42.1	6.58	0.922	0.00225288	1.30074	0.35625
Csa2M377990.1	XP_004138768	Putative peptidyl-tRNA hydrolase PTRHD1-like	Cucumis sativus	62.45	0.1143	2	1	1	1	140	15.5	6.37	0.923	0.0119144	0.621602	0.0273842
Csa4M007700.1	XP_004152320	Peptidyl-prolyl cis-trans isomerase FKBP19, chloroplastic-like	Cucumis sativus	108.12	0.1907	1	4	4	6	257	27.9	8.82	0.923	0.435788	0.817888	1.05417
Csa4M280560.2	XP_004142249	Non-specific lipid-transfer protein-like protein At5g64080-like	Cucumis sativus	0	0.1457	2	1	1	2	151	16.1	6.49	0.924	0.43643	1.03831	0.248026
Csa1M599560.1	XP_004159346	Putative mitochondrial 2-oxoglutarate/malate carrier protein-like	Cucumis sativus	148.27	0.3445	1	6	8	17	299	32	9.47	0.924	0.020177	1.12746	0.0876685
Csa1M573670.1	XP_004135654	Sec-independent protein translocase protein TatA, chloroplastic-like	Cucumis sativus	28.96	0.2722	1	5	5	19	158	17.1	8.62	0.925	0.0145659	0.653129	0.0302752
Csa4M038830.1	XP_004149170	Probable protein phosphatase 2C 55-like	Cucumis sativus	69.46	0.0733	1	2	2	3	450	48.1	7.44	0.925	0.0170008	0.663585	0.336803
Csa7M428250.1	XP_004135926	U6 snRNA-associated Sm-like protein LSm2-like isoform 1	Cucumis sativus	38.35	0.2903	1	2	2	4	93	10.7	7.44	0.925	0.0113149	0.892729	0.0111329
Csa6M538720.1	XP_004134514	Uncharacterized protein LOC101220487 isoform 2	Cucumis sativus	36.99	0.2593	1	1	1	1	81	9.3	5.87	0.925	0.0106582	1.02041	0.266061
Csa5M148720.1	XP_004143855	UDP-glucose 4-epimerase GEPI48-like	Cucumis sativus	147.93	0.2414	1	2	6	19	348	38.2	7.14	0.925	0.109241	1.10988	0.00212418
Csa1M561360.3	XP_004135578	Protein notum homolog	Cucumis sativus	60.12	0.1019	3	3	3	4	373	41.6	8.29	0.925	0.0202193	1.33746	0.0950782
Csa1M600780.1	XP_004144086	4-diphosphocytidyl-2-C-methyl-D-erythritol kinase, chloroplastic/chromoplastic-like	Cucumis sativus	35.73	0.033	1	1	1	1	394	43.1	6.79	0.926	0.116187	0.859203	0.399678
Csa6M538730.1	XP_004134880	Uncharacterized protein LOC101206495	Cucumis sativus	29.17	0.0074	2	1	1	2	810	92	5.48	0.926	0.0317371	0.957655	0.523954
Csa4M296820.1	XP_004142056	Aldo-keto reductase family 4 member C9-like	Cucumis sativus	0	0.0951	1	1	2	2	305	34.3	6.95	0.926	0.0476886	1.11992	0.0101105
Csa2M351520.1	XP_004142935	Uncharacterized protein LOC101220363	Cucumis sativus	151.02	0.1712	1	8	8	11	619	66.8	5.15	0.926	0.512754	1.16709	0.0220577
Csa3M060980.1	XP_004149569	Photosystem I reaction center subunit V, chloroplastic-like	Cucumis sativus	39.8	0.1076	1	3	3	21	158	17	9.91	0.926	0.0459223	1.35577	0.0588964
Csa1M063540.1	XP_004158014	Polyadenylate-binding protein RBP45B-like	Cucumis sativus	64.95	0.2241	1	2	4	5	241	26.5	8.98	0.927	0.0162228	0.701724	2.24508e-07
Csa6M527080.1	XP_004153846	Uncharacterized protein LOC101218426	Cucumis sativus	23.11	0.0756	1	1	1	1	172	19.1	5.6	0.927	0.117973	0.997644	0.603002
Csa4M502330.1	XP_004153612	Protein PHLOEM PROTEIN 2-LIKE A1-like	Cucumis sativus	0	0.131	2	1	1	1	84	9.6	10.11	0.927	0.018898	1.48223	6.32404e-05
Csa2M297150.1	XP_004148449	Uncharacterized protein LOC101211535	Cucumis sativus	159.25	0.21	2	9	9	15	500	53.2	5.1	0.928	0.150066	0.814208	0.000131324
Csa5M643350.1	XP_004141487	Uncharacterized protein LOC101210432	Cucumis sativus	32.61	0.1022	1	3	3	3	489	52.9	8.9	0.928	0.0295849	0.842631	0.00727337
Csa5M608280.1	XP_004135119	Protein CHUP1, chloroplastic-like	Cucumis sativus	42.18	0.0253	1	2	2	2	987	110.4	5.44	0.928	0.0469726	0.984556	0.584003
Csa6M452630.1	XP_004143321	Cell division protein FtsZ homolog 2-2, chloroplastic-like	Cucumis sativus	128.16	0.286	1	7	8	9	479	50.8	5.54	0.928	0.0235001	1.00106	0.576887
Csa1M690280.1	XP_004142574	Uncharacterized protein LOC101203566	Cucumis sativus	292.96	0.4022	1	14	14	36	450	49.4	5.06	0.928	0.161527	1.08601	0.707366
Csa3M848140.1	XP_004146813	Dihydrolipoyllysine-residue acetyltransferase component 3 of pyruvate dehydrogenase complex, mitochondrial-like	Cucumis sativus	68.21	0.158	2	8	8	13	538	58.1	7.81	0.928	0.0251567	1.2412	0.275953
Csa5M220910.1	XP_004146442	Alpha-galactosidase-like	Cucumis sativus	62.37	0.1	1	3	3	4	430	47.9	5.95	0.929	0.0447791	0.676638	0.00468409
Csa3M044520.1	XP_004148273	Regulator of ribonuclease-like protein 3-like isoform 1	Cucumis sativus	26.93	0.3313	1	4	4	7	166	17.7	6.32	0.929	0.00967493	0.698723	8.31536e-05
Csa4M097640.2	XP_004137184	Uncharacterized protein At4g01150, chloroplastic-like	Cucumis sativus	52.46	0.3495	4	5	6	8	206	22.2	4.27	0.929	0.012265	1.09143	0.0134846
Csa2M360670.1	XP_004152724	Serpin-ZX-like	Cucumis sativus	58.47	0.1105	1	3	3	4	389	42.6	6.76	0.929	0.00184063	1.31552	0.00738236
Csa5M166990.1	XP_004143681	Quinone oxidoreductase, NADPH2:quinone reductase	Cucumis sativus	33.16	0.0495	1	1	1	1	384	41.6	8.22	0.93	0.00779479	0.549618	2.29293e-05
Csa3M285550.1	XP_004145855	Glutathione S-transferase DHAR3, chloroplastic-like isoform 1	Cucumis sativus	328.51	0.59	1	10	11	63	200	22.6	6.23	0.93	0.0147467	0.708826	2.92339e-05
Csa6M093090.1	XP_004140542	Peptidyl-prolyl cis-trans isomerase CYP20-2, chloroplastic-like	Cucumis sativus	931.13	0.356	3	7	8	88	250	26.7	8.84	0.931	0.192044	0.832939	0.0021624
Csa6M008770.1	XP_004138451	Uncharacterized protein At2g39795, mitochondrial-like	Cucumis sativus	0	0.166	1	3	3	7	253	28.5	4.87	0.931	0.0546109	1.107	0.058641
Csa4M658530.1	XP_004145536	Probable acyl-activating enzyme 1, peroxisomal-like	Cucumis sativus	26.34	0.0685	1	2	2	4	555	61.2	8.44	0.931	0.188953	1.11797	0.0202436
Csa2M225330.1	XP_004145375	Indole-3-glycerol phosphate lyase, chloroplastic-like	Cucumis sativus	122.02	0.2628	2	6	6	9	312	33.3	6.8	0.931	0.0305598	1.27662	0.00738303
Csa4M046790.1	XP_004146507	Ppeptidyl-prolyl cis-trans isomerase Pin1-like	Cucumis sativus	31.32	0.4262	1	5	5	8	122	13.2	9.64	0.932	0.450501	0.772727	0.00279054
Csa1M001460.1	XP_004167277	Gamma carbonic anhydrase-like 2, mitochondrial-like	Cucumis sativus	34.66	0.1311	1	3	3	3	244	26.6	8.25	0.932	0.063474	0.844429	0.000560128
Csa1M569260.1	ACA24498	Pseudouridine synthase and archaeosine transglycosylase-like protein	Cucumis sativus	21.02	0.0994	1	2	2	2	181	20.1	8.4	0.932	0.221044	0.876872	0.00124068
Csa5M579600.1	XP_004147098	Uncharacterized protein LOC101212890	Cucumis sativus	31.89	0.15	1	4	4	6	340	37.9	5.72	0.932	0.0843272	1.01586	0.303608
Csa1M002780.1	XP_004138069	Protein CbbY-like	Cucumis sativus	401.51	0.3323	1	11	11	43	319	34.3	6.27	0.932	0.100552	1.13947	0.998663
Csa3M002730.1	XP_004146147	26S proteasome non-ATPase regulatory subunit 4-like	Cucumis sativus	38.52	0.1592	1	2	4	5	402	42.6	4.63	0.932	0.0336891	1.24285	0.00775248
Csa2M357290.1	XP_004150882	Chlorophyll a-b binding protein 4, chloroplastic-like	Cucumis sativus	30.72	0.1158	1	2	2	2	259	28.5	7.72	0.932	0.0606518	1.28051	0.00740537
Csa1M599580.1	XP_004144074	5-methyltetrahydropteroyltriglutamate--homocysteine methyltransferase-like isoform 1	Cucumis sativus	403.64	0.1584	1	1	10	54	827	91.6	6.86	0.932	0.0177294	1.75685	1.35479e-07
Csa3M872080.1	XP_004136388	Protein disulfide-isomerase LQY1-like	Cucumis sativus	0	0.242	1	2	2	3	157	16.9	6.93	0.933	0.00734559	0.73447	1.68339e-07
Csa6M117740.1	XP_004139978	Aminoacylase-1-like	Cucumis sativus	35.44	0.0714	2	3	3	3	448	50.1	6.09	0.933	0.0107545	0.802457	0.151456
Csa5M458290.1	XP_004143760	Lysosomal alpha-mannosidase-like	Cucumis sativus	53.57	0.1284	1	11	11	14	1020	115.4	6.55	0.933	0.0376832	0.839254	0.0458058
Csa5M013280.1	XP_004149627	Uncharacterized protein LOC101212902	Cucumis sativus	50.52	0.0482	1	2	2	2	436	48.5	6.48	0.933	0.229123	0.866609	0.00161337
Csa7M278740.1	XP_004149406	Nuclear polyadenylated RNA-binding protein 4-like	Cucumis sativus	55.6	0.147	1	4	4	5	347	36.4	8.85	0.933	0.0225592	0.920168	0.015597
Csa1M570150.1	XP_004135626	Nuclear transcription factor Y subunit C-9-like	Cucumis sativus	58.76	0.0502	1	1	1	2	259	28.7	6.37	0.933	0.326472	0.945562	0.0029569
Csa7M448880.1	XP_004141710	Proteasome subunit alpha type-6-like	Cucumis sativus	84.56	0.3984	1	8	8	15	246	27.3	6.07	0.933	0.0529097	0.954241	0.00357473
Csa4M082410.1	XP_004137238	Uroporphyrinogen decarboxylase 1, chloroplastic-like	Cucumis sativus	228.91	0.2431	1	4	4	13	432	47.6	6.76	0.933	1.51911e-07	1.19638	0.0021846
Csa4M426760.1	XP_004144325	10 kDa chaperonin-like	Cucumis sativus	29.46	0.5052	1	5	6	11	97	10.7	9	0.934	0.100039	0.856143	0.0011912
Csa3M760530.1	XP_004150252	Probable glycerophosphoryl diester phosphodiesterase 1-like	Cucumis sativus	85.04	0.1086	1	7	7	13	764	83.4	5.3	0.934	2.56408e-08	1.17227	0.00553819
Csa5M622710.1	XP_004142400	Putative arsenical pump-driving ATPase-like	Cucumis sativus	39.46	0.0587	1	2	2	2	409	44.4	8.57	0.934	0.00627586	1.21971	0.000138777
Csa2M228370.1	XP_004145369	37 kDa inner envelope membrane protein, chloroplastic-like	Cucumis sativus	67.89	0.2404	1	6	6	11	337	37.9	9.16	0.934	0.047869	1.25915	0.000150804
Csa3M778410.1	XP_004136505	2-Cys peroxiredoxin BAS1-like, chloroplastic-like	Cucumis sativus	579.71	0.5604	1	11	11	66	273	29.8	8.21	0.934	0.0902183	1.26693	0.0781996
Csa3M698560.1	XP_004149609	60S ribosomal protein L6-like	Cucumis sativus	33.72	0.2294	4	6	6	8	231	25.7	10.15	0.935	0.0286133	0.876325	0.41747
Csa3M623950.1	XP_004152012	26S proteasome regulatory subunit 4 homolog B-like	Cucumis sativus	25.97	0.0472	2	2	2	2	445	49.7	6.4	0.935	0.0175257	0.929564	0.0736401
Csa4M197830.1	XP_004147519	2,3-bisphosphoglycerate-independent phosphoglycerate mutase-like	Cucumis sativus	310.68	0.3667	1	16	16	44	559	61.1	6.07	0.935	0.0045677	1.04746	0.0128843
Csa6M078610.1	XP_004145016	Tubulin-specific chaperone A-like isoform 1	Cucumis sativus	61.36	0.0683	1	3	3	6	249	27.4	7.93	0.936	0.444819	0.701377	0.0059026
Csa3M740080.1	XP_004137829	Adenosine kinase 2-like	Cucumis sativus	241.03	0.1525	1	4	4	13	341	37.4	5.59	0.936	0.0160118	1.31156	0.788491
Csa2M049960.1	XP_004149070	Xylose isomerase-like	Cucumis sativus	46.92	0.2038	1	7	7	9	476	53.3	5.71	0.936	0.00112776	1.3706	0.00177635
Csa6M452680.1	XP_004143384	Signal recognition particle 54 kDa protein, chloroplastic-like	Cucumis sativus	167.44	0.1399	1	6	6	12	572	62.5	9.5	0.937	0.761982	0.794483	0.0164264
Csa6M077980.1	XP_004145005	Arginase-like	Cucumis sativus	69.43	0.1361	1	4	4	6	338	37	5.91	0.937	0.0629783	1	0.220504
Csa6M010020.1	XP_004138431	Eukaryotic translation initiation factor 3 subunit F-like	Cucumis sativus	116.12	0.2316	1	4	4	7	285	31.4	5.16	0.937	0.0197108	1.49303	9.14124e-07
Csa4M307360.1	XP_004147897	Fructose-1,6-bisphosphatase, chloroplastic-like	Cucumis sativus	53.95	0.0735	1	1	2	5	408	44.6	5.47	0.937	0.0249807	1.72435	4.26372e-14
Csa7M428120.1	XP_004135934	Carotenoid 9,10(9',10')-cleavage dioxygenase 1-like	Cucumis sativus	31.25	0.0439	1	2	2	2	547	61.3	6.35	0.938	0.0292421	0.802278	8.13708e-05
Csa1M505920.1	XP_004150183	2-dehydro-3-deoxyphosphooctonate aldolase-like	Cucumis sativus	143.99	0.1869	1	4	4	5	289	31.7	7.4	0.938	0.344998	0.866242	0.0997828
Csa4M015750.1	XP_004152099	Bifunctional glutamate/proline--tRNA ligase-like	Cucumis sativus	38.47	0.1331	1	6	6	7	511	57.9	6.67	0.938	0.0015216	1.24156	0.150314
Csa3M697970.1	XP_004149603	DNA-damage-repair/toleration protein DRT100-like	Cucumis sativus	29.75	0.1189	1	3	4	7	387	41.5	5.86	0.938	0.000365865	1.27621	0.00167687
Csa6M410680.1	XP_004140099	Outer envelope pore protein 37, chloroplastic-like	Cucumis sativus	109.04	0.2643	1	7	7	16	333	37.6	8.51	0.939	0.0020007	0.818905	0.00859742
Csa7M447770.1	XP_004141749	V-type proton ATPase catalytic subunit A-like	Cucumis sativus	283.36	0.4896	1	22	22	42	623	68.8	5.4	0.939	0.0197784	1.22611	0.0146767
Csa7M432440.1	XP_004135844	Pre-mRNA-processing-splicing factor 8-like	Cucumis sativus	0	0.0119	1	2	2	2	2347	274.1	8.73	0.94	0.184703	0.722707	0.00332289
Csa6M383520.1	XP_004149798	Protein disulfide-isomerase-like	Cucumis sativus	257.99	0.4608	1	20	20	51	510	57	5.02	0.94	0.0105367	0.7928	0.000712459
Csa4M090290.1	XP_004137300	Oligopeptidase A-like	Cucumis sativus	44.48	0.1566	1	4	4	7	332	37.1	5.44	0.94	0.00703984	1.03326	0.0411998
Csa6M502810.1	XP_004143524	Soluble inorganic pyrophosphatase-like	Cucumis sativus	101.06	0.2897	2	4	4	13	214	24.1	5.68	0.94	0.0993952	1.10179	0.8347
Csa4M288610.1	XP_004168530	Linoleate 13S-lipoxygenase 2-1, chloroplastic-like	Cucumis sativus	76.54	0.0906	2	4	4	5	519	58.2	7.08	0.94	0.0467372	2.06397	8.93005e-11
Csa1M021920.1	XP_004138229	40S ribosomal protein S28-like	Cucumis sativus	141.94	0.2769	3	2	2	14	65	7.5	10.83	0.941	0.000593873	0.736508	0.0123055
Csa1M108280.1	XP_004147288	Iron-sulfur assembly protein IscA-like 2, mitochondrial-like	Cucumis sativus	0	0.0863	3	1	1	1	139	15.7	5.59	0.941	0.00130895	0.768161	0.00160748
Csa5M146890.1	XP_004145879	50S ribosomal protein L11, chloroplastic-like	Cucumis sativus	554.03	0.2903	1	8	8	75	279	29.8	9.94	0.941	0.0864539	0.811958	0.0206526
Csa6M134340.1	XP_004139921	CBS domain-containing protein CBSX3, mitochondrial-like isoform 1	Cucumis sativus	295.27	0.2124	1	5	5	25	226	25.1	8.28	0.941	0.0191233	0.814757	0.00678588
Csa6M517400.1	XP_004134701	Uncharacterized protein LOC101204026	Cucumis sativus	29.24	0.1183	1	2	2	3	262	28.1	9.25	0.942	0.000163888	0.789575	0.0282486
Csa3M215610.2	XP_004160468	Thiosulfate/3-mercaptopyruvate sulfurtransferase 1, mitochondrial-like	Cucumis sativus	104.01	0.2732	2	7	7	12	377	41.4	7.37	0.942	0.00705184	0.900724	0.0792926
Csa6M507070.1	XP_004134855	Proteasome subunit alpha type-7-like	Cucumis sativus	70.79	0.2691	2	6	6	10	249	27.1	7.44	0.942	0.0517663	0.98861	0.221774
Csa6M127290.2	XP_004166131	Probable alanine--tRNA ligase, chloroplastic-like	Cucumis sativus	0	0.012	2	1	1	1	753	82.3	5.15	0.942	0.00783618	1.14048	0.415548
Csa2M149470.1	XP_004138970	Methylenetetrahydrofolate reductase 2-like	Cucumis sativus	111.87	0.2147	1	11	11	15	638	72.2	6.44	0.942	0	1.16848	0.000435412
Csa7M209580.1	XP_004139787	Protein translation factor SUI1 homolog 1-like	Cucumis sativus	0	0.1607	1	1	1	1	112	12.7	8.82	0.943	0.00494768	0.663343	9.49805e-12
Csa5M128250.1	XP_004149479	Protoporphyrinogen oxidase, chloroplastic-like	Cucumis sativus	220.41	0.3497	2	12	12	24	549	59	8.82	0.943	0.0513528	0.903357	0.0773416
Csa6M433300.1	XP_004140203	Serine--glyoxylate aminotransferase-like	Cucumis sativus	455.73	0.5087	1	8	17	63	401	44.3	7.8	0.943	0.032854	0.904922	0.30101
Csa4M050830.1	XP_004149760	6-phosphogluconate dehydrogenase, decarboxylating-like	Cucumis sativus	153.09	0.2061	1	6	8	17	495	54	6.24	0.943	4.83625e-07	0.974478	0.080432
Csa3M105990.1	XP_004133713	Uncharacterized protein At5g49945-like	Cucumis sativus	24.28	0.0391	1	1	1	1	486	54.6	5.76	0.943	0.124525	1.30786	0.00650022
Csa6M538770.1	XP_004134512	Uncharacterized protein LOC101220256	Cucumis sativus	0	0.1457	5	3	3	4	254	28.8	5.44	0.943	0.107381	1.48503	5.7195e-05
Csa2M252020.1	XP_004150136	Probable fructose-bisphosphate aldolase 2, chloroplastic-like	Cucumis sativus	2670.28	0.5592	3	20	20	363	397	42.9	6.8	0.944	0.104139	1.05562	0.519511
Csa7M048090.1	XP_004136830	14-3-3-like protein D-like	Cucumis sativus	137.99	0.3678	5	7	10	32	261	29.4	4.83	0.944	0.0128125	1.0774	0.0326364
Csa3M710190.1	XP_004137645	Unknown protein DS12 from 2D-PAGE of leaf, chloroplastic-like	Cucumis sativus	213.93	0.3733	1	8	8	35	292	32	5.86	0.944	0.0113744	1.1071	0.161132
Csa6M522670.1	XP_004145111	Soluble starch synthase 3, chloroplastic/amyloplastic-like	Cucumis sativus	46.86	0.0131	1	1	1	1	991	112.3	5.45	0.944	0.00857069	1.34728	0.14396
Csa5M198770.1	XP_004149242	Probable aquaporin PIP1-4-like	Cucumis sativus	361.38	0.4692	2	2	6	51	292	31.4	7.83	0.944	0.0405129	1.76637	4.13124e-08
Csa3M011660.1	XP_004148735	Mitochondrial carnitine/acylcarnitine carrier-like protein-like isoform 1	Cucumis sativus	413.67	0.6162	1	14	14	52	297	30.6	9.44	0.945	0.0120985	0.851698	0.0045324
Csa3M134880.1	XP_004134052	Probable plastid-lipid-associated protein 6, chloroplastic-like	Cucumis sativus	126.08	0.2422	1	6	7	13	289	31.1	6.81	0.945	0.0619334	1.01223	0.258173
Csa2M351700.1	XP_004142925	Glycine dehydrogenase [decarboxylating], mitochondrial-like	Cucumis sativus	1542.63	0.479	1	37	37	252	1046	113.3	7.08	0.946	0.00298917	0.978431	0.411763
Csa1M588520.1	XP_004158447	WD-40 repeat-containing protein MSI4-like	Cucumis sativus	0	0.118	1	5	5	6	534	59.5	6.65	0.946	0.2067	0.983962	0.607755
Csa1M212840.1	XP_004150506	Pyrophosphate-energized vacuolar membrane proton pump-like	Cucumis sativus	281.38	0.1406	3	8	8	25	768	80.6	5.48	0.946	0.0720489	1.30229	0.474111
Csa2M357860.1	XP_004166528	Calcium-binding protein 7-like	Cucumis sativus	50.31	0.3	1	2	2	5	110	12.2	6.18	0.947	0.195565	0.881481	0.108198
Csa6M366300.1	XP_004144186	6,7-dimethyl-8-ribityllumazine synthase, chloroplastic-like	Cucumis sativus	63.98	0.2471	1	5	5	12	263	27.8	8.46	0.947	0.154904	0.972015	0.310338
Csa7M189190.1	XP_004139765	Carbamoyl-phosphate synthase large chain-like	Cucumis sativus	95.68	0.1544	1	14	14	18	1192	130.3	5.63	0.947	0.00257936	1.20205	0.0369393
Csa5M599830.1	XP_004135261	Alpha-glucan water dikinase, chloroplastic-like	Cucumis sativus	104.04	0.0782	2	9	9	10	1471	164.8	5.9	0.947	0.00236333	1.29054	5.42183e-05
Csa5M613530.1	XP_004135042	Nudix hydrolase 26, chloroplastic-like	Cucumis sativus	33.27	0.2245	1	3	3	3	196	22.3	5.66	0.948	0.160601	0.615614	2.70925e-17
Csa1M532320.1	XP_004153401	Ran-binding protein 1 homolog c-like	Cucumis sativus	232.01	0.3425	1	5	5	19	219	24.5	4.92	0.948	0.119005	0.721559	0.00151628
Csa1M560680.1	XP_004135571	ATP-citrate synthase alpha chain protein 2-like	Cucumis sativus	48.26	0.0544	4	2	2	2	423	46.7	5.47	0.948	0.0151129	1.03075	0.430904
Csa7M014580.1	XP_004144861	V-type proton ATPase subunit B 1-like	Cucumis sativus	519.97	0.3464	1	16	16	40	534	59.7	5.24	0.948	0.103129	1.27758	0.000466315
Csa5M154850.1	XP_004143986	Uncharacterized protein LOC101217667	Cucumis sativus	20.65	0.0437	1	2	2	2	755	84.6	5.35	0.949	0.0280301	0.773567	0.00171193
Csa2M301530.1	XP_004147353	Actin-7-like	Cucumis sativus	1265.09	0.6525	5	8	20	209	377	41.7	5.49	0.949	0.0490789	1.06106	0.0197759
Csa3M824870.1	XP_004136690	Cystathionine gamma-synthase, chloroplastic-like	Cucumis sativus	117.66	0.0405	1	2	2	6	543	58.1	7.21	0.949	0.17633	1.51172	0.0122364
Csa7M394650.1	XP_004160537	Malate dehydrogenase, chloroplastic-like isoform 1	Cucumis sativus	911.03	0.3507	2	9	12	68	499	53.2	8.54	0.95	1.21389e-06	0.932675	1.01478
Csa7M327750.1	XP_004139734	Uncharacterized protein LOC101208628	Cucumis sativus	30.15	0.044	1	1	1	1	386	45.3	9.99	0.95	0.00715047	0.985371	0.323987
Csa4M337870.1	XP_004142663	S-formylglutathione hydrolase-like	Cucumis sativus	62.18	0.1158	1	3	3	5	285	32.3	6.79	0.95	0.686162	1.036	0.894719
Csa4M646400.1	XP_004141338	Omega-amidase NIT2-like	Cucumis sativus	81.16	0.1096	1	4	4	5	374	40.9	8.5	0.95	0.167785	1.0472	0.3052
Csa1M039250.1	XP_004137438	Uncharacterized protein LOC101204037	Cucumis sativus	46.86	0.198	1	5	5	11	197	20.5	9.55	0.95	2.07173e-06	1.05529	0.125927
Csa5M367180.1	ABK55667	ATP synthase beta subunit	Cucumis sativus	358.52	0.6105	1	2	2	21	95	10.2	5.97	0.95	0.0602109	1.21577	0.00425977
Csa1M707640.1	XP_004145456	Peptidyl-prolyl cis-trans isomerase FKBP17-1, chloroplastic-like	Cucumis sativus	0	0.0444	1	1	1	1	225	24.5	8.16	0.951	0.00301247	0.831232	0.000537369
Csa1M569110.1	XP_004141743	Calcium-transporting ATPase 9, plasma membrane-type-like	Cucumis sativus	0	0.0139	3	1	1	2	433	47.7	6.09	0.951	2.37588e-05	0.964422	0.0107273
Csa3M122600.1	XP_004134331	Bifunctional protein FolD-like	Cucumis sativus	44.34	0.1515	1	3	3	5	363	39.2	8.22	0.951	2.55598e-05	1.26476	0.0241692
Csa5M198220.1	NP_001267658	Sedoheptulose-1,7-bisphosphatase, chloroplastic-like	Cucumis sativus	989.39	0.4175	1	17	17	145	388	42.1	6.29	0.951	0.00143556	1.27732	0.00147054
Csa4M664300.1	XP_004145550	Glyceraldehyde-3-phosphate dehydrogenase B, chloroplastic-like	Cucumis sativus	2817.25	0.5987	2	24	27	278	451	48	8.07	0.951	0.0502703	1.34365	0.00128596
Csa4M061840.1	XP_004147737	Uncharacterized protein LOC101211772	Cucumis sativus	62.47	0.0647	2	9	9	11	1484	166.9	4.78	0.952	3.4201e-06	0.816553	0.215213
Csa2M006110.1	XP_004139319	NADH-cytochrome b5 reductase-like protein-like	Cucumis sativus	95.16	0.2175	1	4	4	9	285	31.2	8.78	0.952	1.83747e-06	0.904399	0.0308978
Csa1M096620.1	XP_004147278	Aspartate aminotransferase, mitochondrial-like	Cucumis sativus	37.33	0.1028	2	4	4	5	428	47.9	7.96	0.952	0.00981082	0.947569	0.000737517
Csa6M324880.1	XP_004148796	Desiccation-related protein PCC13-62-like	Cucumis sativus	0	0.0548	1	1	1	1	310	33.4	8.06	0.953	0.191723	0.857243	0.0052047
Csa3M682170.1	XP_004149732	Porphobilinogen deaminase, chloroplastic-like	Cucumis sativus	1049.98	0.6236	1	19	19	98	364	39.4	5.95	0.953	0.00385664	0.866606	0.00206621
Csa7M031640.1	XP_004144550	Acetyl-CoA acetyltransferase, cytosolic 1-like	Cucumis sativus	184.29	0.2306	1	6	6	13	360	37.2	7.75	0.954	0.0188061	0.843069	0.0417549
Csa5M604980.1	XP_004135180	40S ribosomal protein S9-2-like	Cucumis sativus	109.21	0.3807	1	7	7	12	197	23	10.27	0.954	2.86444e-09	0.899889	0.0162605
Csa5M647290.1	XP_004141520	Single-stranded DNA-bindig protein WHY2, mitochondrial-like	Cucumis sativus	62.92	0.2033	1	3	3	4	241	26.7	9.52	0.954	0.0114598	0.906164	0.0556264
Csa3M829070.1	XP_004147452	Protein SEC13 homolog	Cucumis sativus	32.77	0.1163	1	3	3	3	301	32.5	6.52	0.954	0.00905587	0.975062	0.00205383
Csa3M002530.1	KGN55633	Hypothetical protein	Cucumis sativus	54.85	0.0821	1	1	2	6	207	22.7	7.11	0.954	0.29323	1.10196	0.0175835
Csa4M285740.1	XP_004142149	Peroxidase 2-like	Cucumis sativus	39.31	0.0943	1	2	2	3	318	34.8	6.87	0.954	0.144978	1.10698	0.0031136
Csa5M652290.1	XP_004170677	Uncharacterized protein LOC101228524	Cucumis sativus	31.79	0.0976	1	1	1	1	123	13.2	7.91	0.955	0	0.583333	2.19401e-06
Csa2M401270.1	XP_004138665	Delta-aminolevulinic acid dehydratase, chloroplastic-like	Cucumis sativus	144.85	0.3475	1	9	9	21	423	46.6	7.72	0.955	0.00548928	0.926503	0.301835
Csa4M062380.1	XP_004147741	Serine hydroxymethyltransferase, mitochondrial-like	Cucumis sativus	156.07	0.2708	1	11	11	20	528	57.2	8.06	0.955	0.0173902	0.935839	0.54703
Csa3M307690.1	XP_004145842	UTP--glucose-1-phosphate uridylyltransferase-like	Cucumis sativus	352.66	0.4916	1	17	17	50	476	52.1	7.17	0.955	0.101105	0.942474	0.0903907
Csa7M038690.1	XP_004144521	26S proteasome non-ATPase regulatory subunit 2 1A-like	Cucumis sativus	128.69	0.1049	1	6	6	8	896	98.6	5.12	0.955	0.0188979	0.996891	0.0144949
Csa7M432390.1	XP_004135862	Haloalkane dehalogenase 1-like	Cucumis sativus	74.64	0.1667	1	4	4	4	390	43	8.09	0.955	0.00426794	1.01104	0.291977
Csa6M330980.1	XP_004148802	Huntingtin-interacting protein K-like isoform 1	Cucumis sativus	41.31	0.1636	1	1	1	1	110	12.3	4.88	0.955	0.144069	1.06748	0.00836216
Csa4M293070.1	XP_004142100	Uncharacterized protein LOC101221301	Cucumis sativus	48.05	0.0588	1	1	1	4	204	21.4	8.94	0.956	0.263796	0.869288	0.0117505
Csa1M004930.1	XP_004138108	1-deoxy-D-xylulose 5-phosphate reductoisomerase, chloroplastic-like	Cucumis sativus	309.71	0.3326	1	12	12	22	469	50.9	6.25	0.956	0.00073955	0.986799	0.437227
Csa3M146470.1	XP_004164319	Proteasome subunit beta type-2-A-like isoform 1	Cucumis sativus	28.77	0.1512	1	3	3	5	205	22.5	6.54	0.956	0.0140415	1.0702	0.677003
Csa3M822370.1	XP_004136660	Probable polyribonucleotide nucleotidyltransferase 1, chloroplastic-like	Cucumis sativus	32.12	0.0597	1	4	4	6	922	100	6.32	0.956	0.00261045	1.08748	0.00108636
Csa5M317890.1	XP_004148909	Probable acyl-activating enzyme 5, peroxisomal-like	Cucumis sativus	26.08	0.0399	1	2	2	2	576	63	7.02	0.956	0.0130256	1.32118	1.9525e-09
Csa1M044880.1	XP_004152436	Zerumbone synthase-like	Cucumis sativus	53.14	0.1828	1	4	4	5	279	29.2	5.2	0.957	0.000584821	0.686418	0.00026681
Csa4M082400.1	NP_001267560	Ubiquitin-conjugating enzyme E2 35-like	Cucumis sativus	141.2	0.6863	3	7	7	18	153	17.2	7.34	0.957	0.0102765	0.831391	0.135786
Csa1M641040.1	XP_004139084	Putative phosphatidylglycerol/phosphatidylinositol transfer protein DDB_G0282179-like isoform 2	Cucumis sativus	71.82	0.1646	1	2	2	4	164	17.9	6.52	0.957	0.0771816	0.908907	0.048525
Csa4M179090.1	XP_004147517	LL-diaminopimelate aminotransferase, chloroplastic-like	Cucumis sativus	220.78	0.3449	1	12	12	32	461	50.2	6.73	0.957	0.312057	0.957916	0.000990064
Csa1M002890.1	XP_004138078	31 kDa ribonucleoprotein, chloroplastic-like	Cucumis sativus	2127.93	0.4293	1	12	12	181	403	44.5	4.69	0.957	0.0989807	1.04912	0.0171515
Csa6M160180.1	XP_004151282	1-aminocyclopropane-1-carboxylate oxidase-like	Cucumis sativus	93.37	0.2325	3	7	7	14	314	35.4	5.38	0.957	0.0649531	1.11886	0.00463923
Csa1M714680.1	XP_004150631	Photosystem I reaction center subunit III, chloroplastic-like	Cucumis sativus	660.16	0.3616	1	8	8	81	224	24.4	9.69	0.957	0.00106961	1.13717	0.43613
Csa1M013770.1	XP_004154942	Uncharacterized LOC101218446	Cucumis sativus	344.69	0.2384	1	4	4	20	281	28.5	5.21	0.958	0.000156722	0.710526	0.0128548
Csa6M488380.1	XP_004141943	Thioredoxin-like protein HCF164, chloroplastic-like	Cucumis sativus	95.49	0.251	1	5	5	10	259	28.4	6.01	0.958	0.234019	0.884312	0.0173321
Csa6M451470.1	NP_001267683	Monodehydroascorbate reductase, seedling isozyme	Cucumis sativus	241.94	0.3018	2	9	12	26	434	47.4	5.4	0.958	0.0017835	1.16806	0.00513865
Csa1M045540.1	XP_004152441	Uncharacterized protein LOC101214681	Cucumis sativus	19.96	0.1618	1	3	3	3	204	21.6	7.56	0.958	0.0245148	1.31621	0.0265709
Csa3M910690.1	XP_004148503	Ras-related protein RABH1b-like	Cucumis sativus	0	0.101	3	1	2	3	208	23.1	7.9	0.958	0.0513453	1.56159	2.2071e-08
Csa6M446300.1	XP_004143261	Isocitrate dehydrogenase [NAD] catalytic subunit 5, mitochondrial-like	Cucumis sativus	54.11	0.1855	1	4	4	4	372	40.7	7.91	0.959	2.01536e-07	0.554675	2.43861e-09
Csa2M287080.1	XP_004148042	STS14 protein-like	Cucumis sativus	18.95	0.0896	1	2	2	3	212	23.4	7.78	0.959	0.074736	0.693755	1.01398e-06
Csa5M601570.1	XP_004135246	Quinone oxidoreductase-like protein At1g23740, chloroplastic-like	Cucumis sativus	1184.76	0.7076	1	25	26	138	383	40.5	8.12	0.959	0.00112826	0.706017	0.040328
Csa5M207950.1	XP_004148183	n-(5'-phosphoribosyl)anthranilate isomerase 1, chloroplastic-like	Cucumis sativus	40.06	0.1196	1	3	3	4	276	30.1	7.37	0.959	0.0413917	0.830142	8.80024e-10
Csa2M368930.1	XP_004152640	TRM112-like protein At1g78190-like	Cucumis sativus	37.12	0.2951	1	2	2	3	122	14.1	5.49	0.959	0.0692883	0.835351	0.299686
Csa7M407780.1	XP_004135986	Nodal modulator 2-like	Cucumis sativus	30.53	0.0133	1	1	1	1	1199	130.7	5.91	0.959	0.0121053	1.09438	0.0682054
Csa6M500430.1	XP_004143468	Uncharacterized protein LOC101209377	Cucumis sativus	59.14	0.1104	1	3	3	6	299	32.1	7.47	0.96	0.270019	0.615914	0.000111224
Csa5M626040.1	XP_004142377	Uncharacterized protein LOC101215285	Cucumis sativus	93.59	0.1975	1	5	5	16	238	25.2	4.83	0.96	0.13082	0.70287	0.000227585
Csa7M420730.1	XP_004135957	Photosystem II stability/assembly factor HCF136, chloroplastic-like	Cucumis sativus	634.92	0.6108	1	17	17	76	406	44.4	8.62	0.96	0.102934	0.777696	0.0917095
Csa3M776960.1	XP_004149203	Uncharacterized protein LOC101204318	Cucumis sativus	78.69	0.0917	1	2	2	4	338	37.5	8.37	0.96	0.0949342	1.03354	0.379254
Csa7M396430.1	XP_004136034	Uncharacterized protein OsI_027940-like	Cucumis sativus	65.02	0.3077	1	8	8	24	208	22.6	4.61	0.96	0.0823874	1.08605	0.0589444
Csa1M033190.1	XP_004137408	Uncharacterized protein LOC101217261	Cucumis sativus	75.57	0.1631	1	3	3	5	374	41.6	7.06	0.96	0.00230706	1.24429	0.671501
Csa1M533660.1	XP_004145231	Protein TIC110, chloroplastic-like	Cucumis sativus	543.66	0.4142	1	29	29	55	1014	112.1	5.47	0.96	0.000216949	1.29375	0.0637635
Csa4M354630.1	XP_004142647	Pyrroline-5-carboxylate reductase-like	Cucumis sativus	29.86	0.0725	1	1	1	1	276	28.8	9.32	0.96	0.00279815	2.26103	0.018916
Csa6M008810.1	XP_004138447	GRF1-interacting factor 3-like	Cucumis sativus	49.31	0.106	1	2	2	3	217	22.9	6.8	0.961	0.00673884	0.644315	0.000258275
Csa1M165210.1	XP_004139491	Uncharacterized protein At2g27730, mitochondrial-like	Cucumis sativus	84.35	0.3419	1	2	3	10	117	12.6	9.45	0.961	0.0286869	0.841575	0.271922
Csa7M448910.1	XP_004141706	Subtilisin-like protease-like	Cucumis sativus	71.61	0.1971	1	10	10	18	771	82.7	6.57	0.961	0.0793796	0.921554	0.00133555
Csa1M617370.1	XP_004139054	Serine--glyoxylate aminotransferase-like	Cucumis sativus	232.08	0.4938	1	7	16	53	401	43.9	8.02	0.961	0.0415695	1.11729	0.0121384
Csa6M052070.2	XP_004140932	Probable adenylate kinase 2, chloroplastic-like	Cucumis sativus	22.85	0.1157	2	2	2	3	216	24.2	5.52	0.961	0.0101566	1.20334	3.52562e-13
Csa3M127020.1	XP_004133941	Pentatricopeptide repeat-containing protein At1g02150-like	Cucumis sativus	41.22	0.0968	1	4	4	4	537	62.6	7.28	0.962	0.0952857	0.95398	0.00128132
Csa1M002150.1	XP_004138059	Adenylate kinase B-like	Cucumis sativus	49.01	0.1579	1	1	4	7	247	27	8.35	0.962	0.0409223	1.01209	0.0400852
Csa6M076800.1	XP_004144998	Fasciclin-like arabinogalactan protein 8-like	Cucumis sativus	119.53	0.3664	1	12	12	23	423	43.2	5.81	0.962	0.422253	1.02861	0.145456
Csa7M031620.1	XP_004164055	Indole-3-glycerol phosphate synthase, chloroplastic-like	Cucumis sativus	40.01	0.1703	1	5	5	6	411	45.4	7.23	0.962	0.0234656	1.04013	0.223323
Csa2M006840.1	XP_004139301	Thylakoid lumenal 16.5 kDa protein, chloroplastic-like	Cucumis sativus	715.19	0.4328	1	8	8	72	238	25.4	8.6	0.963	0.0608175	0.70604	0.0691941
Csa1M662830.1	XP_004142596	Uncharacterized protein LOC101209618	Cucumis sativus	36.82	0.0202	1	1	1	1	593	68.2	5.07	0.963	0.153643	0.773109	3.77076e-10
Csa2M296090.1	XP_004148443	UPF0496 protein At2g18630-like	Cucumis sativus	0	0.0185	1	1	1	2	378	42.1	7.84	0.963	0.0905734	0.785041	0.0988438
Csa6M522140.1	XP_004134632	Programmed cell death protein 5-like	Cucumis sativus	42.73	0.0938	2	1	1	1	128	14.9	6.87	0.963	0.00903956	0.80523	0.0573316
Csa5M179760.1	XP_004147707	Glutathione S-transferase DHAR2-like	Cucumis sativus	447.08	0.7981	1	14	15	95	213	23.7	6.64	0.963	0.0361795	0.82008	0.00026537
Csa5M621940.1	XP_004142445	RNA-binding protein Nova-2-like	Cucumis sativus	0	0.1266	2	4	4	4	316	34	7.55	0.963	0.0743397	0.828744	0.00202636
Csa1M596420.1	XP_004144029	Auxin-binding protein ABP20-like	Cucumis sativus	468.67	0.4977	1	9	9	124	215	22.3	7.33	0.963	0.131594	0.847122	0.000841231
Csa2M035480.1	XP_004144730	Leucine aminopeptidase 1-like	Cucumis sativus	445.23	0.5487	3	20	20	55	585	61.2	6.89	0.963	0.0325355	0.859143	0.0109273
Csa7M431980.1	XP_004135877	Uncharacterized protein LOC101213889	Cucumis sativus	48.92	0.1443	1	4	4	5	388	43.4	5.82	0.963	0.128334	1.1095	0.00251926
Csa2M381890.1	XP_004138721	14 kDa proline-rich protein DC2.15-like	Cucumis sativus	285.99	0.2207	1	2	2	21	145	14.8	8.62	0.964	0.183625	0.446629	2.23142e-15
Csa4M370560.1	XP_004142621	Prolyl-tRNA synthetase associated domain-containing protein 1-like	Cucumis sativus	61.45	0.0816	1	2	2	2	392	42.5	8.79	0.964	0.0192724	0.881662	0.0428649
Csa3M045180.1	XP_004148288	Enhancer of mRNA-decapping protein 4-like	Cucumis sativus	38.48	0.0261	1	3	3	3	1417	153.4	6.02	0.964	0.0341622	0.918512	0.029818
Csa2M345990.1	XP_004143004	Uncharacterized protein LOC101216804 isoform 1	Cucumis sativus	45.38	0.1017	1	2	2	4	236	26.7	8.16	0.964	0.0452314	0.985468	0.0530844
Csa2M000230.1	XP_004141068	40S ribosomal protein S3-3-like	Cucumis sativus	137.07	0.4527	2	12	12	23	243	27	9.63	0.964	0.148423	1.1084	1.685e-10
Csa7M431990.1	XP_004136098	Uncharacterized protein LOC101205787	Cucumis sativus	93.83	0.1652	1	6	6	15	466	51.5	7.37	0.964	0.0486162	1.23034	0.00339341
Csa3M363170.1	XP_004167647	ATP-dependent Clp protease proteolytic subunit 3, chloroplastic-like	Cucumis sativus	60.18	0.1357	1	4	4	6	339	37.3	8.15	0.964	0.248204	1.24831	0.000479778
Csa2M012660.1	XP_004139216	Cysteine synthase-like	Cucumis sativus	539.7	0.592	1	11	14	59	326	34.4	6.15	0.965	0.210371	0.717518	0.00984322
Csa5M244150.1	XP_004146423	Cytochrome c-like	Cucumis sativus	151.73	0.2807	1	3	3	21	114	12.5	9.31	0.965	0.00129607	0.724208	0.100369
Csa4M653440.2	XP_008452935	Large proline-rich protein BAG6 isoform X2	Cucumis melo	42.84	0.0653	2	4	4	4	888	93.3	5.76	0.965	0.0291189	0.73002	0.0031396
Csa3M912340.1	XP_004148369	3-isopropylmalate dehydratase-like	Cucumis sativus	119.03	0.2196	1	9	9	11	510	55.6	6.9	0.965	0.18864	0.830392	0.0557169
Csa4M279890.1	XP_004142251	Uncharacterized protein LOC101219406	Cucumis sativus	51.14	0.2481	1	3	3	7	133	14.4	10.07	0.965	0.00883835	0.86462	0.00236563
Csa3M002370.1	XP_004146170	Phosphoserine aminotransferase, chloroplastic-like	Cucumis sativus	177.34	0.1452	1	5	5	10	427	47.1	8.37	0.965	0.0472543	0.991541	0.261663
Csa7M014450.1	XP_004144852	Aquaporin PIP2-7-like	Cucumis sativus	92.57	0.2857	1	4	4	12	280	29.8	9.16	0.965	0.00565515	1.04907	0.102314
Csa3M836450.1	XP_004141084	Peptidyl-prolyl cis-trans isomerase CYP38, chloroplastic-like	Cucumis sativus	306.6	0.387	1	13	13	44	447	48.8	5.12	0.966	0.0376724	0.829246	0.00262898
Csa5M598730.1	XP_004155366	Glutamate--glyoxylate aminotransferase 2-like	Cucumis sativus	1184.46	0.7568	3	13	29	182	481	53.4	7.33	0.966	0.0741706	0.890071	0.0064566
Csa7M239010.1	XP_004139837	Phosphoglycerate kinase, cytosolic-like	Cucumis sativus	1075.17	0.611	1	12	19	140	401	42.4	5.82	0.966	0.0275418	1.1093	0.327838
Csa2M248740.1	XP_004148832	Diaminopimelate decarboxylase 2, chloroplastic-like	Cucumis sativus	64.24	0.2054	1	10	10	19	482	53.3	6.92	0.966	0.0383105	1.25575	0.00426908
Csa4M653470.1	XP_004145531	ATP-dependent zinc metalloprotease FTSH, chloroplastic-like	Cucumis sativus	760.2	0.4727	1	26	26	65	715	76.6	6.09	0.966	0.00248144	1.31174	0.167184
Csa6M510920.1	XP_004134812	4-nitrophenylphosphatase-like	Cucumis sativus	74.27	0.0632	1	1	2	3	348	38.2	6.07	0.966	0.0651788	4.70933	0.00067467
Csa3M119540.1	XP_004133810	Protein ASPARTIC PROTEASE IN GUARD CELL 1-like	Cucumis sativus	31.85	0.0332	2	2	2	4	512	55.1	8.76	0.967	0.00896816	0.777417	0.0662207
Csa7M374650.1	XP_004148948	Adrenodoxin-like protein, mitochondrial-like	Cucumis sativus	58.27	0.2927	1	5	5	10	164	18.5	9.1	0.967	0.0332382	0.785491	0.0274417
Csa4M012460.1	XP_004156942	Probable aldo-keto reductase 4-like	Cucumis sativus	194.12	0.3421	3	9	9	19	342	37.5	6.15	0.967	0.0078334	0.785945	0.035797
Csa1M435750.1	XP_004149671	Pyruvate dehydrogenase E1 component subunit beta-like isoform 2	Cucumis sativus	129.09	0.1366	1	5	5	12	410	44.9	6.83	0.967	0.00233187	0.950588	0.711587
Csa2M362510.1	XP_004152671	Aysteine proteinase RD21a-like	Cucumis sativus	0	0.0371	1	2	2	3	431	47.2	6.37	0.967	0.000579506	0.963945	0.104036
Csa1M022490.1	XP_004138238	Protein ASPARTIC PROTEASE IN GUARD CELL 1-like	Cucumis sativus	0	0.0349	1	1	1	1	487	52.3	6.43	0.967	0.148432	1.00356	0.505503
Csa7M073760.1	XP_004136986	Presequence protease 1, chloroplastic/mitochondrial-like	Cucumis sativus	168.13	0.1956	1	16	16	24	1084	122	5.64	0.967	0.609043	1.3338	2.65015e-12
Csa1M575050.1	XP_004135677	Arginyl-tRNA synthetase, cytoplasmic-like	Cucumis sativus	60.36	0.0678	2	3	3	3	590	66.6	6.21	0.967	0.00879781	1.58874	4.4111e-05
Csa1M570100.1	XP_004135623	Isoaspartyl peptidase/L-asparaginase-like	Cucumis sativus	30.4	0.0533	1	1	1	1	319	33.8	5.27	0.968	0.0701704	0.835146	0.0109901
Csa6M405290.1	XP_004149912	Chorismate synthase, chloroplastic-like	Cucumis sativus	57.51	0.1845	1	6	6	14	439	46.9	8.53	0.968	0.0517876	0.916117	0.0159492
Csa7M043010.1	XP_004144499	Protein usf-like isoform 1	Cucumis sativus	89.92	0.2893	1	6	6	11	280	30.7	7.14	0.968	0.00133211	0.940465	0.0758409
Csa7M075680.1	XP_004162740	4-hydroxy-3-methylbut-2-enyl diphosphate reductase, chloroplastic-like	Cucumis sativus	72.82	0.1132	1	5	5	6	468	52.7	5.71	0.968	0.012563	0.990291	0.774681
Csa6M523470.1	XP_004170017	Peroxisomal (S)-2-hydroxy-acid oxidase GLO1-like	Cucumis sativus	1246.48	0.6748	1	19	19	201	369	40.6	9.5	0.968	0.025083	1.24148	0.00132074
Csa7M030510.1	XP_004144558	Glucose-1-phosphate adenylyltransferase small subunit, chloroplastic-like	Cucumis sativus	140.08	0.286	2	14	14	33	521	56.9	7.71	0.968	0.0686814	1.50533	0.017738
Csa7M428960.1	XP_004135910	30S ribosomal protein 2, chloroplastic-like	Cucumis sativus	234.39	0.5019	1	11	11	48	265	29.3	9.42	0.969	0.0128849	0.6199	0.00623529
Csa3M426340.1	XP_004151949	Uncharacterized protein LOC101212269	Cucumis sativus	41.12	0.2	2	5	5	6	330	36.6	6.37	0.969	0.0451232	0.650463	1.65731e-07
Csa2M351850.1	XP_004142917	UPF0587 protein C1orf123 homolog isoform 2	Cucumis sativus	47.98	0.3193	1	3	3	3	166	18.3	4.82	0.969	0.00157463	0.711839	1.93628e-06
Csa6M450370.1	XP_004143301	Enolase-like	Cucumis sativus	1640.87	0.6261	1	20	21	116	444	47.7	5.67	0.969	0.105058	0.74178	0.00040928
Csa2M379990.1	XP_004138737	Uncharacterized protein LOC101219952	Cucumis sativus	33.19	0.0951	1	3	3	7	368	39.8	5.59	0.969	0.00979775	0.824405	0.202197
Csa3M011600.1	XP_004148740	Probable ADP-ribosylation factor GTPase-activating protein AGD8-like	Cucumis sativus	42.02	0.1	1	3	3	3	370	39.9	8.53	0.969	0.000164059	0.842419	0.910271
Csa6M518000.1	XP_004134697	Auxin-repressed 12.5 kDa protein-like isoform 2	Cucumis sativus	84.06	0.2167	2	2	2	5	120	13.1	9.85	0.969	0.249281	0.990545	0.475374
Csa4M046840.1	XP_004146510	Putative glucose-6-phosphate 1-epimerase-like	Cucumis sativus	74.13	0.1146	1	3	3	5	314	34.6	5.92	0.969	0.044062	1.04017	0.35354
Csa3M363180.1	XP_004149446	2-isopropylmalate synthase 2, chloroplastic-like	Cucumis sativus	112.32	0.1769	1	9	9	12	633	68.5	6.64	0.969	0.220425	1.05256	0.0352937
Csa6M188160.1	XP_004143209	Uncharacterized protein LOC101204541	Cucumis sativus	425.09	0.4974	1	28	28	83	579	61.8	8.62	0.969	0.0234086	1.06613	0.300046
Csa3M131930.1	XP_004133995	60S ribosomal protein L13a-2-like	Cucumis sativus	0	0.2476	1	2	6	11	206	23.5	10.46	0.969	0.0239494	1.13702	0.511623
Csa4M192120.1	XP_004147534	Putative H/ACA ribonucleoprotein complex subunit 1-like protein 1-like	Cucumis sativus	32.9	0.067	1	1	1	2	194	19.8	11.44	0.969	0.00132432	1.39365	0.00139061
Csa5M457760.1	XP_004143758	Phosphate carrier protein, mitochondrial-like	Cucumis sativus	153.56	0.2378	2	6	6	21	370	39.6	9.29	0.969	0.0101238	1.53168	1.45252e-08
Csa4M664520.1	XP_004145564	Pyrophosphate--fructose 6-phosphate 1-phosphotransferase subunit alpha-like	Cucumis sativus	88.8	0.1664	2	6	6	6	619	67.6	7.33	0.969	0.00196336	2.28418	0.00494725
Csa3M827370.1	XP_004147460	Mitochondrial outer membrane protein porin of 34 kDa-like	Cucumis sativus	1304.97	0.4058	1	9	11	118	276	29.4	8.63	0.97	0.000388687	0.684248	5.51933e-05
Csa6M526300.1	XP_004134546	Small nuclear ribonucleoprotein-associated protein B'-like	Cucumis sativus	170.1	0.169	1	5	5	14	284	29.9	11.17	0.97	0.0981419	0.890924	0.00966361
Csa6M358100.1	XP_004144230	Uncharacterized protein LOC101214493	Cucumis sativus	71.14	0.2175	1	6	6	10	331	37	5.48	0.97	0.00220416	1.12798	0.0059564
Csa3M414060.1	XP_004151964	PsbQ-like protein 2, chloroplastic-like	Cucumis sativus	51.88	0.2419	1	5	5	11	215	24.3	9.42	0.97	0.0924429	1.21721	0.00258899
Csa5M135340.1	XP_004149483	Heat shock protein 83-like	Cucumis sativus	345.62	0.3525	1	18	21	50	783	88.6	4.94	0.97	0.110229	1.22191	0.00187565
Csa3M736840.2	XP_004137806	40S ribosomal protein S23-like	Cucumis sativus	89.3	0.1691	2	2	2	9	136	15.1	10.35	0.97	0.00401965	1.31571	0.107469
Csa4M006380.2	XP_004152180	NADH dehydrogenase [ubiquinone] flavoprotein 2, mitochondrial-like	Cucumis sativus	65.1	0.2178	2	6	6	11	202	22.2	6.96	0.971	0.0621152	0.802676	0.0336478
Csa6M014790.1	XP_004138383	60S ribosomal protein L3-like	Cucumis sativus	75.06	0.4062	3	15	15	23	389	44.3	10.2	0.971	0.350851	1.09134	0.0360725
Csa2M199900.1	XP_004167801	Sieve element occlusion protein 1-like	Cucurbita maxima	47.47	0.0668	1	2	3	3	689	79.4	6.44	0.971	0.17635	2.48596	0.125476
Csa7M325720.1	XP_004139648	Proteasome subunit beta type-7-B-like	Cucumis sativus	36.55	0.1282	2	4	4	7	273	29.4	7.18	0.972	0.0577565	1.07082	0.0627055
Csa5M172280.1	XP_004143711	Phosphoglucomutase, chloroplastic-like	Cucumis sativus	133.51	0.2385	1	13	13	23	629	68.4	5.49	0.972	0.0717993	1.23147	0.132122
Csa6M088700.1	XP_004140566	BAHD acyltransferase At5g47980-like	Cucumis sativus	61.48	0.0485	1	2	2	3	433	47.6	5.47	0.972	0.161686	1.28601	0.710307
Csa1M168880.1	XP_004139501	Zerumbone synthase-like	Cucumis sativus	37.81	0.1107	1	2	2	2	271	28.9	8	0.973	0.0721175	0.698101	0.00164957
Csa2M060380.1	XP_004148323	Putative glucose-6-phosphate 1-epimerase-like	Cucumis sativus	60.92	0.2724	1	6	6	7	323	36	6.46	0.973	0.00442375	0.873874	0.114207
Csa5M148810.1	XP_004143860	30S ribosomal protein S6 alpha, chloroplastic-like	Cucumis sativus	113.55	0.1333	1	2	2	12	210	22.9	5.44	0.973	0.0828116	0.90029	0.413175
Csa6M500680.1	XP_004160137	Uncharacterized protein LOC101230042	Cucumis sativus	20.77	0.0066	1	1	1	1	2124	226.6	5.44	0.973	0.0105231	1.0037	0.107442
Csa2M296000.1	XP_004148439	Uncharacterized protein LOC101209062	Cucumis sativus	24.74	0.0875	1	2	2	3	320	35.1	7.58	0.973	0.702085	1.40272	9.33392e-07
Csa6M082530.1	XP_004145086	Uncharacterized protein LOC101207511	Cucumis sativus	33.52	0.0259	1	1	1	3	463	53.5	7.97	0.973	0.508515	1.58318	5.94489e-05
Csa3M824970.2	XP_004136697	Dihydroorotase, mitochondrial-like	Cucumis sativus	0	0.1243	2	3	3	3	346	38.1	7.25	0.974	0.0758583	0.931878	0.123733
Csa1M031770.1	XP_004137385	Putative 1-aminocyclopropane-1-carboxylate deaminase-like	Cucumis sativus	38.41	0.105	1	4	4	6	419	46.3	7.85	0.974	0.0192845	1.20498	0.709569
Csa6M404150.1	XP_004146750	Mitochondrial outer membrane protein porin of 36 kDa-like	Cucumis sativus	448.04	0.2749	1	5	7	47	342	36.7	8.72	0.975	0.094306	0.660414	0.0417143
Csa6M190410.1	XP_004143116	Triosephosphate isomerase, cytosolic-like	Cucumis sativus	161.37	0.2249	1	2	6	22	249	26.7	5.8	0.975	0.25555	1.2586	0.0102179
Csa6M308420.1	XP_004148206	Dihydrolipoyl dehydrogenase-like	Cucumis sativus	206.42	0.2402	1	9	9	22	562	59.4	7.23	0.976	0.166533	0.793916	0.0161804
Csa2M264060.1	XP_004147026	Disease resistance response protein 206-like	Cucumis sativus	36.41	0.2337	1	3	3	4	184	19.8	9.5	0.976	0.173098	0.857262	0.038605
Csa2M247040.1	XP_004148846	Glycine-rich RNA-binding protein blt801-like	Cucumis sativus	647.31	0.375	1	5	5	48	160	16	8.15	0.976	0.133878	1.02719	1.13962
Csa1M627500.1	XP_004154654	Signal recognition particle 68 kDa protein-like	Cucumis sativus	36.16	0.0168	1	1	1	1	594	67.5	9.14	0.976	0.390509	1.10561	0.0293386
Csa1M534740.1	XP_004145228	Uncharacterized protein LOC101222813	Cucumis sativus	29.19	0.025	1	1	1	1	280	31.2	8.22	0.976	0.070504	1.18719	0.0137564
Csa5M568310.1	XP_004150117	Phosphoglucomutase, cytoplasmic-like	Cucumis sativus	44.24	0.2388	1	10	10	16	582	63.1	6.35	0.976	0.00316189	1.24592	0.06165
Csa4M638340.1	NP_001267713	Protochlorophyllide reductase, chloroplastic-like	Cucumis sativus	1974.63	0.6566	1	24	24	321	399	43.1	8.79	0.977	0.446911	0.674009	0.000263884
Csa5M177100.1	XP_004143593	Macrophage erythroblast attacher-like	Cucumis sativus	0	0.0213	1	1	1	2	469	53.5	7.69	0.977	0.1283	0.765463	1.08723e-06
Csa2M383350.1	XP_004138688	Uncharacterized protein At1g32220, chloroplastic-like	Cucumis sativus	15.73	0.1742	2	2	2	3	287	31	9.55	0.977	0.706388	0.831308	0.0127933
Csa3M073840.1	XP_004149340	Phospho-2-dehydro-3-deoxyheptonate aldolase 2, chloroplastic-like	Cucumis sativus	133.81	0.19	1	5	8	15	521	57.7	7.36	0.977	0.0679211	1.04271	0.878521
Csa7M049210.1	XP_004136837	ATP-dependent zinc metalloprotease FTSH 2, chloroplastic-like	Cucumis sativus	973.67	0.397	4	25	25	108	796	85.9	7.78	0.977	0.00795939	1.23438	0.0113213
Csa3M822260.1	XP_004136654	5-methyltetrahydropteroyltriglutamate--homocysteine methyltransferase-like	Cucumis sativus	1190.16	0.4993	2	15	32	145	765	84.7	6.37	0.977	0.707831	1.28837	0.000214237
Csa1M025020.1	XP_004137340	Probable calcium-binding protein CML27-like	Cucumis sativus	218.45	0.5106	1	7	7	23	188	20.6	4.53	0.978	0.429176	0.79561	0.513659
Csa4M496230.1	XP_004146396	Probable E3 ubiquitin-protein ligase HERC1-like	Cucumis sativus	35.06	0.121	1	4	4	5	438	47.2	6.27	0.978	0.0186175	0.815299	0.00214438
Csa2M263900.1	XP_004147017	Triosephosphate isomerase, chloroplastic-like	Cucumis sativus	806.97	0.6307	1	18	19	90	306	32.7	7.43	0.978	0.0317981	0.941825	0.0840636
Csa1M042740.1	XP_004137497	Peptidyl-prolyl cis-trans isomerase FKBP17-2, chloroplastic-like	Cucumis sativus	0	0.0397	1	1	1	1	252	26.9	7.34	0.978	0.279644	1.12887	0.0758358
Csa3M734360.1	XP_004167174	Probable ADP-ribosylation factor GTPase-activating protein AGD6-like	Cucumis sativus	34.88	0.0256	1	1	1	1	468	51	7.81	0.978	0.515995	1.94995	2.60938e-06
Csa5M171700.1	XP_004143713	CDGSH iron-sulfur domain-containing protein 2-like	Cucumis sativus	205.36	0.4074	1	3	3	25	108	11.7	9.8	0.979	0.134331	0.720227	1.19398e-06
Csa3M750920.1	XP_004137873	Fructose-bisphosphate aldolase cytoplasmic isozyme-like	Cucumis sativus	518.27	0.3966	1	3	13	79	358	38.6	6.92	0.979	0.0249782	0.841895	0.125824
Csa7M390110.1	XP_004148888	Protease Do-like 2, chloroplastic-like	Cucumis sativus	28.11	0.0851	1	4	4	5	623	68.1	6.14	0.979	0.251866	0.931932	0.0179313
Csa4M295440.1	XP_004142076	Probable mediator of RNA polymerase II transcription subunit 37e-like	Cucumis sativus	1309.93	0.5966	2	11	28	126	647	70.8	5.29	0.979	0.0783638	1.18887	0.149961
Csa2M308360.1	XP_004150696	Probable beta-D-xylosidase 7-like	Cucumis sativus	172.87	0.2248	1	12	12	25	783	86.3	8.38	0.979	0.594975	1.24651	0.0169301
Csa3M910650.1	XP_004148500	Uncharacterized protein LOC101203507	Cucumis sativus	41.07	0.404	1	3	3	8	99	10.7	4.78	0.98	0.0241466	0.661058	0.221252
Csa3M009490.1	XP_004164674	31 kDa ribonucleoprotein, chloroplastic-like	Cucumis sativus	126.81	0.4479	1	10	10	26	288	31.6	8.75	0.98	0.0481259	0.729836	0.0189604
Csa3M732630.1	XP_004156587	Heme-binding-like protein At3g10130, chloroplastic-like	Cucumis sativus	72.81	0.3131	1	5	5	10	198	21.7	8.16	0.98	0.0313925	0.965517	0.0796507
Csa3M124740.1	XP_004133885	Peroxisomal membrane protein 11D-like	Cucumis sativus	85.27	0.2511	1	4	4	7	235	25.9	9.69	0.98	0.0116481	0.968637	0.109652
Csa6M152960.1	XP_004149260	Vacuolar protein sorting-associated protein 4-like	Cucumis sativus	0	0.03	1	1	1	1	433	48.2	7.5	0.98	0.0692921	1.13627	0.222335
Csa5M218840.1	XP_004146448	Uroporphyrinogen decarboxylase, chloroplastic-like	Cucumis sativus	1284.01	0.7041	1	19	19	114	392	43	8.62	0.98	0.0416608	1.16762	0.00866917
Csa4M664500.1	XP_004145563	Cinnamoyl-CoA reductase 2-like	Cucumis sativus	25.66	0.0878	1	2	2	5	319	35.4	7.03	0.98	0.00303139	2.06861	5.29204e-05
Csa6M091870.1	BAA06153	Cytokinin-repressed 9 (CR9) protein, light-regulated protein-like	Cucumis sativus	151.21	0.2263	1	2	2	15	137	14.7	4.74	0.981	0.0452901	0.519472	0.222627
Csa7M073530.1	XP_004136969	Polyadenylate-binding protein 2-like	Cucumis sativus	455.43	0.2958	1	9	12	44	649	70.5	6.83	0.981	0.0545999	0.696842	0.00224221
Csa1M447400.1	XP_004147414	3-oxoacyl-[acyl-carrier-protein] synthase I, chloroplastic-like	Cucumis sativus	479.07	0.2972	1	8	8	26	471	50	7.66	0.981	0.00499857	0.892423	0.0230724
Csa6M052810.1	XP_004140949	Uncharacterized protein LOC101219561	Cucumis sativus	28.31	0.1553	1	2	2	3	161	18.5	5.3	0.981	0.0214131	1.44889	1.6924e-14
Csa6M343710.1	XP_004150725	Thioredoxin M-type, chloroplastic-like	Cucumis sativus	323.03	0.4407	1	9	9	59	177	19.4	8.62	0.982	0.0132559	0.74636	4.41591e-08
Csa3M180220.1	XP_004166748	L-idonate 5-dehydrogenase-like	Cucumis sativus	84.71	0.1474	2	4	4	9	346	37.2	6.33	0.982	0.010941	0.811746	0.00589342
Csa5M652260.1	XP_004170401	Patellin-3-like	Cucumis sativus	161.9	0.4125	1	19	21	45	606	67.2	4.68	0.982	0.0482529	1.12129	0.0515223
Csa6M522680.1	XP_004134603	Chlorophyll a-b binding protein of LHCII type I, chloroplastic-like isoform 1	Cucumis sativus	3484.81	0.5547	3	3	10	433	265	28.2	5.26	0.982	0.0143761	1.33699	0.148813
Csa4M280530.1	XP_004142160	DEAD-box ATP-dependent RNA helicase 37-like	Cucumis sativus	38.83	0.0781	1	5	5	5	627	67.1	7.59	0.982	0.06754	1.42504	0.000473267
Csa3M002820.1	XP_004159717	FHIT, bis(5'-adenosyl)-triphosphatase-like	Cucumis sativus	64.86	0.0928	1	1	1	1	194	22.1	6.21	0.982	0.0631193	2.92593	0.0234278
Csa4M651750.1	XP_004150866	Protein ASPARTIC PROTEASE IN GUARD CELL 1-like	Cucumis sativus	98.79	0.1542	1	4	4	4	389	40.9	8.03	0.983	0.0432293	0.681948	0.000267443
Csa5M352600.1	XP_004149870	Probable prefoldin subunit 5-like	Cucumis sativus	53.64	0.3188	1	4	4	6	160	17.6	8.1	0.983	0.00212195	0.899057	0.00120049
Csa3M125010.1	XP_004133903	Peptidyl-prolyl cis-trans isomerase-like 3-like	Cucumis sativus	25.73	0.067	1	1	1	1	194	21.4	8.57	0.983	0.00427341	1.03663	0.32113
Csa5M622460.1	XP_004142443	Malate dehydrogenase [NADP], chloroplastic-like	Cucumis sativus	167.01	0.2563	1	7	7	15	437	48	6.21	0.983	0.0118381	1.0967	0.0109166
Csa3M844870.2	XP_004141146	Cathepsin B-like	Cucumis sativus	0	0.0259	2	1	1	2	348	39.1	6.77	0.983	0.0487936	1.10345	0.0631863
Csa3M816040.1	XP_004136612	Probable cysteine synthase, chloroplastic-like	Cucumis sativus	25.53	0.0705	1	1	1	1	369	39.4	5.14	0.983	0.0263678	2.35171	1.13181e-05
Csa2M000770.1	XP_004141028	Profilin-like	Cucumis sativus	146.25	0.4427	2	5	5	38	131	13.9	4.7	0.984	0.00129986	0.707598	0.00231206
Csa1M195220.1	XP_004172237	Mitochondrial pyruvate carrier 2-like, partial	Cucumis sativus	63.65	0.5278	1	4	4	9	108	12.1	9.66	0.984	0.0237378	0.815951	0.0140686
Csa3M073880.1	XP_004149344	Protein GrpE-like	Cucumis sativus	96.13	0.1209	1	3	3	8	306	33.5	6.9	0.984	0.0487804	0.825145	0.000149786
Csa5M588730.2	NP_001267659	60S ribosomal protein L5	Cucumis sativus	33.92	0.1623	2	5	5	10	265	30	9.64	0.984	0.0230455	0.927355	0.0553572
Csa1M084280.1	XP_004148775	Protein disulfide isomerase-like 1-4-like	Cucumis sativus	68.91	0.187	1	8	8	12	583	64.6	4.7	0.984	0.00769824	0.939	0.118033
Csa3M233480.1	XP_004171030	Probable bifunctional methylthioribulose-1-phosphate dehydratase/enolase-phosphatase E1 1-like, partial	Cucumis sativus	47.75	0.0718	1	3	3	4	418	45.8	8.6	0.984	0.0296424	0.94084	1.45982
Csa2M368880.1	XP_004152644	Endoplasmin homolog	Cucumis sativus	117.15	0.2583	1	14	15	15	817	93.5	5.01	0.984	0.139034	0.978802	0.0741763
Csa4M615230.1	XP_004149518	Uncharacterized oxidoreductase At1g06690, chloroplastic-like	Cucumis sativus	119.61	0.2892	1	10	10	15	370	40.3	7.88	0.985	0.0539232	0.616411	0.000507258
Csa6M309980.1	XP_004151112	Beta-D-xylosidase 1-like	Cucumis sativus	48.58	0.0442	1	2	2	2	770	82	7.85	0.985	0.211418	0.654723	0.000798369
Csa3M119690.2	XP_004155243	Uncharacterized LOC101206972	Cucumis sativus	288.72	0.2562	2	12	12	40	441	46.4	5.34	0.985	0.00256533	1.1443	0.0260346
Csa1M051910.1	XP_004145137	Ribulose-1,5 bisphosphate carboxylase/oxygenase large subunit N-methyltransferase, chloroplastic-like	Cucumis sativus	41.23	0.0332	1	1	1	1	482	55.6	6.74	0.985	0.0165303	1.23261	0.0047824
Csa5M174590.1	XP_004143623	Beta-fructofuranosidase, soluble isoenzyme I-like	Cucumis sativus	67.37	0.1444	1	6	6	13	630	69.6	5.08	0.986	0.599049	0.889384	0.0209922
Csa4M094000.1	XP_004137197	UDP-glucose 6-dehydrogenase-like	Cucumis sativus	72.85	0.2771	2	10	10	15	480	52.8	6.57	0.986	0.510655	1.02063	0.0173108
Csa7M071430.1	XP_004155413	ATP-dependent Clp protease proteolytic subunit-related protein 1, chloroplastic-like	Cucumis sativus	44.78	0.1811	1	5	5	11	381	42.4	7.42	0.986	0.010304	1.14545	0.0152225
Csa3M151460.1	XP_004134186	Uncharacterized protein LOC101218189	Cucumis sativus	35.21	0.1551	1	5	5	6	419	45.6	6.58	0.986	0.418746	1.27483	5.13478e-06
Csa5M615220.1	XP_004150491	Copper transport protein ATOX1-like isoform 3	Cucumis sativus	283.22	0.7684	1	5	5	44	95	9.9	5.15	0.987	0.0106176	0.664117	0.00057421
Csa4M083660.1	XP_004137219	Uncharacterized protein LOC101207569	Cucumis sativus	91.06	0.2281	1	8	8	10	434	44.3	7.59	0.987	0.302478	0.912439	0
Csa7M351910.1	XP_004149772	Quinone-oxidoreductase homolog, chloroplastic-like	Cucumis sativus	131.86	0.386	1	9	9	19	329	34.8	9.11	0.987	0.212284	0.933004	0.0293859
Csa7M432600.1	XP_004135845	Phospholipase D alpha 1-like	Cucumis sativus	60.63	0.1213	1	8	10	13	808	91.8	5.62	0.987	0.0174239	1.24067	0.000485304
Csa4M651840.1	XP_004145493	Phospholipid hydroperoxide glutathione peroxidase 1, chloroplastic-like	Cucumis sativus	92.27	0.3237	2	6	7	35	241	26.5	9.44	0.988	0.438987	0.755511	0.150309
Csa4M009870.1	XP_004152150	Probable hydroxyacylglutathione hydrolase 2, chloroplast-like	Cucumis sativus	0	0.0823	1	2	2	2	328	36.2	8.48	0.988	0.204799	0.905932	0.0345606
Csa2M351530.1	CBZ13179	Stearoyl-acyl carrier protein desaturase	Cucumis sativus	72.96	0.1439	1	4	4	4	396	45.4	6.42	0.988	0.0926868	0.945141	0.00029299
Csa3M903500.1	XP_004148492	Protein ABCI7, chloroplastic-like	Cucumis sativus	26.32	0.0726	1	3	3	5	496	54.3	6.32	0.988	0.0443509	0.953445	0.0679929
Csa1M039160.1	XP_004137430	ATP synthase subunit gamma, mitochondrial-like	Cucumis sativus	50.72	0.1832	1	5	5	8	322	35.3	8.78	0.988	0.0265104	1.2932	0.357634
Csa1M025980.1	XP_004167298	Superoxide dismutase [Mn], mitochondrial-like isoform 1	Cucumis sativus	103.93	0.4339	1	7	7	18	242	26.9	8.15	0.988	0.397921	1.3994	0.0204846
Csa1M001520.1	XP_004138045	Acetolactate synthase 3, chloroplastic-like	Cucumis sativus	120.14	0.1504	1	7	7	12	665	72.1	7.58	0.989	0.00839031	0.705439	3.736e-06
Csa4M094520.1	XP_004137196	14-3-3-like protein-like	Cucumis sativus	278.89	0.6274	1	8	15	65	263	29.6	4.86	0.989	0.0102408	1.29504	4.7054e-08
Csa1M418250.1	XP_004146293	Serine-threonine kinase receptor-associated protein-like	Cucumis sativus	29.85	0.0738	1	2	2	2	366	40.2	5.74	0.99	0.244042	0.794643	0.0279968
Csa1M701930.1	XP_004145441	Proteasome subunit alpha type-2-B-like	Cucumis sativus	326.97	0.4468	1	9	9	54	235	25.6	5.68	0.99	0.0162376	0.836028	0.0507247
Csa6M511740.2	XP_004134793	Fumarylacetoacetase-like	Cucumis sativus	93.16	0.3006	2	5	5	14	326	36	6.13	0.99	0.0583497	0.851079	0.00121235
Csa4M598000.1	XP_004144643	Triosephosphate isomerase, cytosolic-like isoform 2	Cucumis sativus	623.9	0.811	2	10	14	58	254	27.3	5.73	0.99	0.0182622	1.13815	0.00306197
Csa1M391590.1	XP_004148711	Protein mrp homolog	Cucumis sativus	148.14	0.2476	1	10	10	15	529	57.5	5.2	0.99	0.014835	1.1509	0.216749
Csa1M062310.1	XP_004145120	Aminomethyltransferase, mitochondrial-like	Cucumis sativus	1363.96	0.5946	1	22	22	153	407	44.3	8.75	0.99	0.0112718	1.19562	0.00161128
Csa5M152990.1	XP_004143979	Aminopeptidase N-like	Cucumis sativus	73.36	0.2136	1	15	15	24	988	111.8	6.65	0.99	0.0350254	1.20566	0.0114673
Csa6M087920.1	XP_004140582	Alcohol dehydrogenase class-3-like	Cucumis sativus	243.07	0.5726	1	13	13	47	379	40.7	7.17	0.991	0.0171846	0.803863	0.0259338
Csa6M188070.1	XP_004143139	Proliferating cell nuclear antigen-like	Cucumis sativus	29.05	0.1241	1	2	2	3	266	29.5	4.79	0.991	0.545924	1.5569	2.42081e-24
Csa2M356090.1	XP_004142874	Uncharacterized protein At4g06744-like	Cucumis sativus	44.78	0.1438	1	5	5	15	438	49.3	9.83	0.992	0.0372124	0.728514	0.0480271
Csa5M589260.1	XP_004135335	Cysteine synthase, chloroplastic/chromoplastic-like	Cucumis sativus	799.64	0.7077	1	18	19	73	390	41.1	7.75	0.992	0.397576	0.763378	1.24341e-08
Csa5M608600.1	XP_004135098	Putative DNA repair protein RAD23-3-like	Cucumis sativus	91.52	0.2667	1	7	7	18	420	44.3	4.82	0.992	0.0138732	0.802	0.000631181
Csa3M889940.1	XP_004136268	31 kDa ribonucleoprotein, chloroplastic-like	Cucumis sativus	221.29	0.3567	1	7	7	31	300	33.1	8.65	0.992	0.0239127	0.805938	0.456509
Csa3M775310.1	XP_004149215	GDSL esterase/lipase At5g03610-like	Cucumis sativus	38.84	0.0243	1	1	1	1	370	40.6	8.44	0.992	0.0753507	0.928938	0.0477353
Csa6M365720.1	XP_004144192	Proteasome subunit beta type-5-like	Cucumis sativus	32.18	0.2022	1	4	4	4	272	29.2	6.93	0.992	0.498767	1.04896	0.110126
Csa1M523090.1	XP_004145290	Oxysterol-binding protein-related protein 3C-like	Cucumis sativus	48.32	0.0654	1	2	2	2	459	52.3	5.41	0.992	0.011311	1.32009	0.349069
Csa4M003730.1	XP_004152221	ATP-dependent Clp protease proteolytic subunit 5, chloroplastic-like	Cucumis sativus	307.94	0.2418	1	4	4	36	306	33.4	6.89	0.993	0.0293573	0.731446	0.0105715
Csa3M850490.1	XP_004146834	IAA-amino acid hydrolase ILR1-like 4-like	Cucumis sativus	46.37	0.1448	1	3	3	4	449	49.3	6.19	0.993	0.540295	0.78274	0.32648
Csa1M007880.2	XP_004138292	5-formyltetrahydrofolate cyclo-ligase-like	Cucumis sativus	48.93	0.0524	2	1	1	1	286	32.1	9.14	0.993	0.223276	0.913129	0.0262425
Csa7M450510.1	XP_004141699	Auxin-binding protein ABP19a-like	Cucumis sativus	2249.45	0.5288	1	7	7	190	208	21.4	6.92	0.994	0.473153	0.488101	0.0100813
Csa1M569250.1	XP_004135776	Uncharacterized protein LOC101207642	Cucumis sativus	75.12	0.1107	1	2	3	10	244	27.4	10.67	0.994	0.10453	0.894425	0.00887331
Csa6M150460.1	XP_004145775	Bifunctional polymyxin resistance protein ArnA-like	Cucumis sativus	80.29	0.2031	2	6	6	15	389	43.4	5.94	0.994	0.188132	1.15037	0.000104794
Csa3M099680.1	XP_004149296	Chlorophyll a-b binding protein 13, chloroplastic-like	Cucumis sativus	1060.33	0.4432	1	7	8	114	264	28.5	5.06	0.994	0.692912	1.5624	0.00839256
Csa5M602750.1	XP_004135228	MLP-like protein 423-like	Cucumis sativus	114.77	0.6065	1	12	12	38	155	17.5	5.08	0.995	0.0527208	0.737662	0.00782053
Csa7M192190.1	XP_004139767	DNA damage-inducible protein 1-like	Cucumis sativus	113.51	0.2611	1	7	7	7	406	44.7	5.02	0.995	0.22881	0.880691	5.69651e-05
Csa5M220930.1	XP_004146441	40S ribosomal protein S26-1-like	Cucumis sativus	0	0.186	2	2	2	3	129	14.8	10.92	0.995	0.506908	1.14531	0.680689
Csa6M140850.2	XP_004145740	Aquaporin PIP2-7-like	Cucumis sativus	367.17	0.5278	5	8	8	56	252	26.8	6.52	0.995	0.0460086	1.25198	0.00478771
Csa3M821030.1	XP_004136778	Ferredoxin-dependent glutamate synthase 1, chloroplastic-like	Cucumis sativus	1335.7	0.3554	1	46	46	159	1632	177.7	6.65	0.995	0.154353	1.26087	0.0570701
Csa6M141380.1	XP_004145744	Serine/threonine-protein phosphatase 6 regulatory subunit 3-like	Cucumis sativus	37.52	0.0118	1	1	1	2	851	94.3	4.7	0.996	0.32842	0.64878	1.2939e-07
Csa6M013330.1	XP_004160731	Uncharacterized LOC1012	Cucumis sativus	235.87	0.354	1	8	8	33	274	29.5	9.07	0.996	0.0688702	0.780203	0.00334353
Csa6M041190.1	XP_004140871	PTI1-like tyrosine-protein kinase 3-like	Cucumis sativus	67.33	0.0984	12	2	2	2	366	40.3	8	0.996	0.667453	0.790371	0.0422252
Csa2M033940.1	XP_004144757	Calreticulin-like	Cucumis sativus	306.25	0.519	2	15	15	60	420	48.4	4.63	0.996	0.174461	0.914913	0.0160736
Csa2M129150.1	XP_004138952	3-ketoacyl-CoA thiolase 2, peroxisomal-like	Cucumis sativus	161.33	0.2169	3	7	7	12	461	48.5	7.97	0.996	0.116428	0.920844	0.0231389
Csa6M014660.1	XP_004138389	Elongation factor 1-delta-like	Cucumis sativus	156.3	0.1899	1	2	7	26	416	46.1	5.71	0.996	0.163009	1.08168	0.125232
Csa4M165920.1	XP_004149397	Magnesium-chelatase subunit ChlH, chloroplastic-like	Cucumis sativus	44.71	0.0543	1	5	5	6	1382	153.5	6.24	0.996	0.495482	1.326	0.00550343
Csa7M074970.1	XP_004137124	Salicylic acid-binding protein 2-like	Cucumis sativus	30.11	0.0444	1	1	1	2	315	35.1	6.39	0.996	0.0317918	1.36952	0.000127991
Csa1M050570.1	XP_004145152	Thylakoid lumenal 17.9 kDa protein, chloroplastic-like	Cucumis sativus	52.18	0.0776	1	2	2	5	232	25.7	7.44	0.997	0.187296	0.813237	1.88554e-05
Csa6M434320.1	XP_004140205	Magnesium-chelatase subunit ChlD, chloroplastic-like	Cucumis sativus	117.74	0.0962	1	9	9	10	1091	120.2	7.44	0.997	0.61585	0.88512	0.00286999
Csa5M585380.1	XP_004135360	Carbamoyl-phosphate synthase small chain-like	Cucumis sativus	41.88	0.1412	2	4	4	5	432	47.2	6.93	0.997	0.154698	0.983118	0.0710001
Csa3M168970.1	XP_004147620	Dihydrolipoyl dehydrogenase 1, mitochondrial-like	Cucumis sativus	847.02	0.6067	2	22	22	91	506	53.6	7.83	0.997	0.112703	1.17159	2.2687e-08
Csa3M122650.1	XP_004133877	Cell division protein FtsY homolog, chloroplastic-like	Cucumis sativus	90.06	0.1005	1	3	3	3	368	39.6	7.69	0.997	0.10085	1.30141	0.0164836
Csa7M051370.1	XP_004136850	Ketol-acid reductoisomerase, chloroplastic-like	Cucumis sativus	911.97	0.2772	1	15	15	69	588	63.5	6.67	0.997	0.0766568	1.36705	0.000873517
Csa1M050240.1	ADM89006	Glyceraldehyde-3-phosphate dehydrogenase	Cucumis sativus	1022.91	0.6042	5	9	17	139	336	36.3	7.12	0.997	0.516662	2.06403	1.90471e-06
Csa7M006250.1	XP_004148559	Uncharacterized protein LOC101218799	Cucumis sativus	40.38	0.1843	1	4	4	5	331	37.7	6.61	0.998	0.697872	1.00217	0.228377
Csa4M001600.1	YP_247612	Full=Apocytochrome f; Flags: Precursor	Cucumis sativus	830.41	0.3663	1	2	9	153	202	22.3	9.39	0.998	0.341647	1.325	3.51417e-06
Csa3M848200.1	XP_004146816	Putative oxidoreductase GLYR1-like	Cucumis sativus	492.01	0.4298	2	9	9	42	356	37.8	8.03	0.999	0.642859	0.753403	0.00430636
Csa2M345910.1	XP_004142997	Uncharacterized protein LOC101215119	Cucumis sativus	36.37	0.1546	1	3	4	7	291	31.1	6.02	0.999	0.14569	0.782609	0.0144761
Csa3M646520.1	XP_004144441	40S ribosomal protein SA-like	Cucumis sativus	465.81	0.4919	4	13	13	59	309	33.8	5.27	0.999	0.450671	0.98994	0.764498
Csa7M378460.1	XP_004146950	Glutathione reductase, chloroplastic-like	Cucumis sativus	100.9	0.2142	1	10	10	19	551	59.4	7.34	0.999	0.103289	1.04031	0.259568
Csa1M038360.1	XP_004137418	Ribulose-phosphate 3-epimerase, chloroplastic-like	Cucumis sativus	575.81	0.4452	1	8	8	55	283	30.2	8.41	0.999	0.411223	1.04158	0.437079
Csa1M690270.1	XP_004142527	Peptidyl-prolyl cis-trans isomerase CYP19-3-like	Cucumis sativus	132.21	0.3314	5	4	6	24	175	18.9	7.88	0.999	0.327603	1.091	0.222585
Csa7M075630.1	XP_004137007	Protein TIC 62, chloroplastic-like	Cucumis sativus	83.95	0.3489	1	14	14	27	579	61.5	7.31	0.999	0.0416156	1.16687	1.65394e-06
Csa4M055310.1	XP_004148984	Nephrocystin-3-like	Cucumis sativus	29.65	0.0219	1	1	1	1	593	65	5.73	0.999	0.0627912	1.38211	0.0046184
Csa3M252490.1	XP_004145622	Glyceraldehyde-3-phosphate dehydrogenase A, chloroplastic-like	Cucumis sativus	2528.76	0.5484	5	19	22	289	403	43	7.75	0.999	0.829025	1.4414	1.2706e-12
Csa6M004600.1	XP_004138495	L-3-cyanoalanine synthase 2, Cysteine synthase 2, mitochondrial-like isoform 1	Cucumis sativus	457.66	0.408	3	13	14	59	375	40.3	7.94	0.999	0.207281	1.63537	0.000127132
Csa5M172860.1	XP_004143637	Uncharacterized protein LOC101210684 isoform 1	Cucumis sativus	199.85	0.3559	1	4	4	16	177	19.4	9.92	1	0.217411	0.714699	0.11657
Csa6M450410.1	XP_004143304	Fructose-bisphosphate aldolase, cytoplasmic isozyme-like	Cucumis sativus	704.87	0.5615	1	5	15	92	358	38.4	7.69	1	0.029786	0.79735	0.0102549
Csa7M407680.1	XP_004135992	Probable glutamyl endopeptidase, chloroplastic-like isoform 2	Cucumis sativus	62.06	0.132	1	8	8	10	970	107.6	6.38	1	0.171235	1.08673	0.0372329
Csa1M044900.1	XP_004152528	BAHD acyltransferase At5g47980-like	Cucumis sativus	40.08	0.0392	1	2	2	4	434	47.7	5.67	1	0.0952912	1.64139	0.0854064
Csa5M171730.1	XP_004143648	60S ribosomal protein L7a-like	Cucumis sativus	73.51	0.1868	2	1	4	6	257	29.4	10.2	1.001	0.204262	0.838732	0.00449776
Csa1M207310.1	XP_004150558	Uncharacterized protein LOC101216355	Cucumis sativus	712.94	0.3556	1	35	35	101	1122	121.8	4.86	1.001	0.157965	0.894241	0.0410689
Csa1M042660.1	XP_004137493	Peptide chain release factor GTP-binding subunit ERF3A-like	Cucumis sativus	21.71	0.076	1	4	4	4	513	57.5	5.22	1.001	0.442931	1.17995	0.0589526
Csa3M002900.1	XP_004146133	Tetratricopeptide repeat domain-containing protein-like	Cucumis sativus	77.98	0.0655	1	2	2	3	550	60.5	5.15	1.001	0.59943	1.52062	7.07713e-15
Csa6M517210.1	XP_004134715	Clathrin light chain 1-like	Cucumis sativus	0	0.0288	1	1	1	1	313	34.5	5.38	1.002	0.0170657	0.79918	0.000170981
Csa3M134790.1	XP_004166024	Cyanate hydratase-like isoform 1	Cucumis sativus	55.55	0.4121	1	5	5	8	165	18.7	6.33	1.002	0.13717	0.875563	0.00563365
Csa6M108510.1	XP_004140496	Naringenin,2-oxoglutarate 3-dioxygenase-like	Cucumis sativus	64.69	0.3155	1	6	6	6	317	35.7	5.62	1.002	0.302744	1.17632	0.00870276
Csa2M000620.1	XP_004141038	Vacuolar protein sorting-associated protein 32 homolog 2-like	Cucumis sativus	39.42	0.0459	2	1	1	1	218	24.1	4.84	1.002	0.0513495	1.17907	0.00934426
Csa3M872050.1	XP_004136390	ATP sulfurylase 2-like	Cucumis sativus	188.37	0.294	2	14	16	40	483	53.9	7.46	1.003	0.0188323	0.901559	1.00936
Csa5M512930.1	XP_004142745	Heat shock cognate 70 kDa protein-like	Cucumis sativus	810.9	0.5982	1	13	28	100	652	71.4	5.21	1.003	0.274699	1.10907	0.0284654
Csa6M512900.1	XP_004134783	Pyrophosphate--fructose 6-phosphate 1-phosphotransferase subunit beta-like	Cucumis sativus	59.95	0.0564	1	4	4	6	567	61.9	6.35	1.003	0.127109	1.27853	0.00241568
Csa1M002160.1	XP_004138058	Probable aspartyl aminopeptidase-like	Cucumis sativus	44.47	0.0723	3	3	3	5	512	56.4	7.08	1.003	0.44367	1.29682	0.0657475
Csa7M018780.1	XP_004144929	Signal recognition particle 43 kDa protein, chloroplastic-like	Cucumis sativus	135.47	0.2507	1	5	5	6	355	39.6	4.67	1.003	0.5013	1.39915	0.0102599
Csa3M126240.1	NP_001267600	Transketolase	Cucumis sativus	2114.91	0.5728	1	26	30	263	742	80.6	6.44	1.003	0.117611	1.41867	0.000561253
Csa3M008840.1	XP_004148751	Plastid lipid-associated protein 3, chloroplastic-like	Cucumis sativus	37.23	0.2562	1	5	5	6	363	39.9	4.56	1.003	0.271679	1.47524	0.109704
Csa1M657460.1	XP_004139103	Regulator of ribonuclease-like protein 2-like	Cucumis sativus	81.16	0.2169	1	3	3	5	166	17.9	6	1.004	0.334591	0.713773	0.254849
Csa2M377360.1	XP_004138776	Proteasome subunit beta type-6-like	Cucumis sativus	47.31	0.3872	1	8	8	15	235	25.4	5.87	1.004	0.914637	0.746079	0.0676671
Csa2M285360.1	XP_004148030	Mitochondrial outer membrane protein porin 2-like	Cucumis sativus	180.38	0.4674	1	10	10	39	276	29.4	9	1.004	0.919547	0.763037	0.00414544
Csa5M154200.1	XP_004143915	Probable phospholipid hydroperoxide glutathione peroxidase 6, mitochondrial-like	Cucumis sativus	128.11	0.3527	2	8	8	31	241	26.8	9.2	1.004	0.0728098	0.845946	0.0284013
Csa2M361820.1	XP_004152689	Proteasome subunit alpha type-1-A-like	Cucumis sativus	91.97	0.1851	1	4	4	8	281	30.9	5.12	1.004	0.698035	0.964143	0.241656
Csa1M423200.1	XP_004146320	ABC transporter I family member 6, chloroplastic-like	Cucumis sativus	159.13	0.2705	1	7	7	15	329	36	5.92	1.004	0.0660951	1.08102	0.0195081
Csa5M631540.1	XP_004142346	Ferredoxin-thioredoxin reductase catalytic chain, chloroplastic-like	Cucumis sativus	88.12	0.3194	1	7	7	31	144	16	7.31	1.004	0.134323	1.61276	0.044095
Csa6M446550.1	XP_004143277	Histidine--tRNA ligase-like	Cucumis sativus	30.27	0.0375	1	1	1	1	507	56.6	8.27	1.004	0.877415	2.39452	5.08277e-13
Csa1M423090.1	XP_004146313	Mitochondrial outer membrane protein porin 4-like	Cucumis sativus	244.54	0.3659	1	10	10	28	276	29.8	8.91	1.005	0.181192	0.753179	0.00019727
Csa5M139160.1	XP_004145949	Cytochrome b5 isoform A-like	Cucumis sativus	0	0.1791	1	2	2	2	134	15.1	5.5	1.005	0.40376	0.853509	0.868547
Csa5M285030.1	KGN50838	Hypothetical protein	Cucumis sativus	72.84	0.5417	1	3	3	6	72	8.1	5.36	1.005	0.392564	0.915594	0.407963
Csa6M055400.1	XP_004140959	Uncharacterized protein LOC101221919	Cucumis sativus	62.03	0.1703	1	3	3	5	182	19.4	9.07	1.005	0.246723	0.916325	0.135705
Csa1M084310.1	XP_004166545	Leucine--tRNA ligase, cytoplasmic-like	Cucumis sativus	35.09	0.0183	1	2	2	2	1090	123.2	6.37	1.005	0.509756	0.94334	0.581256
Csa7M435550.1	XP_004135826	D-glycerate 3-kinase, chloroplastic-like	Cucumis sativus	33.34	0.1497	1	5	5	7	441	49.5	5.73	1.005	0.102649	1.05062	0.0305297
Csa1M654900.1	XP_004139100	Phosphoglycolate phosphatase-like	Cucumis sativus	186.18	0.3989	1	8	9	25	376	41.3	6.89	1.005	0.333071	1.33291	0.00344927
Csa5M650560.1	XP_004141643	GDSL esterase/lipase At1g33811-like	Cucumis sativus	83.39	0.1211	1	3	3	3	380	42	8.37	1.005	0.32082	1.43197	4.43589e-05
Csa1M696490.1	XP_004142515	Peroxiredoxin-2B-like	Cucumis sativus	606.7	0.8272	1	9	9	48	162	17.3	6.19	1.006	0.0603264	0.69362	5.3314e-05
Csa4M005520.1	XP_004152198	Uncharacterized protein LOC101214196	Cucumis sativus	49.7	0.119	1	3	3	4	378	41.3	4.65	1.006	0.410082	0.790461	0.000343532
Csa1M050340.1	XP_004152518	Adenylate kinase B-like	Cucumis sativus	373.87	0.5628	1	12	15	44	247	26.9	7.81	1.006	0.389169	0.793831	0.645659
Csa1M172570.1	XP_004139512	Ras-related protein RABB1c-like	Cucumis sativus	0	0.2417	2	4	4	4	211	23.2	7.42	1.006	0.0323479	0.934869	0.544105
Csa1M600210.1	XP_004159365	Molybdopterin biosynthesis protein CNX1-like	Cucumis sativus	0	0.0553	1	2	2	2	524	55.8	7.02	1.006	0.376004	1.1296	0.0316843
Csa1M173140.1	XP_004139516	Pentatricopeptide repeat-containing protein At4g16390, chloroplastic-like	Cucumis sativus	38.19	0.0213	1	1	1	1	704	78.6	6.55	1.006	0.555127	1.14032	1.05589e-09
Csa3M889160.1	XP_004136291	Aspartate aminotransferase, chloroplastic-like	Cucumis sativus	63.32	0.1444	1	5	5	7	464	50.8	8.16	1.006	0.770348	1.32688	0.0775302
Csa3M017170.1	XP_004147236	ATP-dependent Clp protease proteolytic subunit-related protein 4, chloroplastic-like	Cucumis sativus	50.87	0.1217	1	3	3	5	304	33.1	9.01	1.006	0.365516	1.57256	2.22651e-25
Csa4M292970.1	XP_004142108	60S ribosomal protein L4-like	Cucumis sativus	85.2	0.2543	1	3	8	12	405	44.6	10.43	1.006	0.290321	1.57285	0.000127776
Csa7M073400.1	XP_004136967	Cysteine proteinase RD21a-like	Cucumis sativus	0	0.0334	1	1	1	1	479	52.5	5.64	1.007	0.371765	0.75154	0.78365
Csa1M590270.1	XP_004144015	Threonine synthase, chloroplastic-like	Cucumis sativus	46.17	0.1053	1	2	5	5	532	58.2	8.16	1.007	0.350378	0.779297	0.00262361
Csa4M056670.1	XP_004147728	Coproporphyrinogen-III oxidase, chloroplastic-like	Cucumis sativus	504.45	0.4045	1	13	13	58	398	44.9	7.12	1.007	0.262412	0.990249	0.32755
Csa5M157950.1	XP_004147568	ATP-dependent Clp protease proteolytic subunit-related protein 2, chloroplastic-like	Cucumis sativus	0	0.1228	1	2	2	3	285	31.4	9.45	1.007	0.0648669	1.34889	3.27881e-05
Csa3M180330.1	XP_004140791	Putative dihydrodipicolinate reductase 3, chloroplastic-like	Cucumis sativus	0	0.0333	2	1	1	1	300	32.2	7.33	1.008	0.022946	0.763326	0.00195433
Csa3M646640.1	XP_004168887	Pectinesterase 3-like	Cucumis sativus	44.59	0.0392	1	2	2	3	561	61.8	8.65	1.008	0.937556	0.871194	0.00484643
Csa5M021870.1	XP_004151142	Aspartate-semialdehyde dehydrogenase-like	Cucumis sativus	176.45	0.3484	2	10	10	16	376	40.6	7.83	1.008	0.105849	1.01578	0.176935
Csa3M878960.1	XP_004136335	Uncharacterized protein LOC101203788	Cucumis sativus	30.99	0.0821	1	1	1	1	195	21.4	4.89	1.008	0.417126	1.02941	0.189577
Csa3M345390.1	XP_004149791	Putative fructokinase-5-like	Cucumis sativus	45.47	0.2214	2	6	7	9	384	41.2	5.97	1.008	0.1356	1.23317	0.959254
Csa3M038140.1	XP_004147962	PGR5-like protein 1A, chloroplastic-like	Cucumis sativus	49.72	0.1402	1	4	4	6	321	35.8	5.14	1.008	0.260327	1.41801	0.0704803
Csa5M289650.1	XP_004140429	Uncharacterized protein LOC101207332	Cucumis sativus	58.29	0.1422	1	3	3	7	204	23.3	7.61	1.009	0.221088	0.864791	0.0079222
Csa1M652220.1	XP_004139096	Uncharacterized protein LOC101208212	Cucumis sativus	45.02	0.1193	1	3	3	4	218	24.3	5.91	1.009	0.0887098	0.991991	0.285549
Csa5M139920.1	XP_004145906	60S ribosomal protein L9-like	Cucumis sativus	54.3	0.4433	1	8	8	9	194	21.9	9.52	1.009	0.390465	0.998093	0.891318
Csa6M136020.1	XP_004139904	Phosphoglycerate kinase, chloroplastic-like	Cucumis sativus	4820.2	0.6474	1	19	26	417	485	50.7	7.94	1.009	0.29201	1.18774	0.0403825
Csa1M569270.1	XP_004135593	Heat shock cognate protein 80-like	Cucumis sativus	340.29	0.3963	3	32	32	99	699	79.9	5.07	1.009	0.0244997	1.26738	0.00015149
Csa1M597160.1	XP_004144043	Chlorophyll a-b binding protein, chloroplastic-like	Cucumis sativus	54.13	0.0412	1	1	1	2	267	29.3	6.29	1.01	0.0539435	1.24738	0.00883585
Csa1M039140.1	XP_004137429	Activating signal cointegrator 1 complex subunit 3-like	Cucumis sativus	0	0.0045	1	1	1	1	1571	177.9	6.83	1.01	0.478474	1.58699	1.17078e-39
Csa6M429090.1	XP_004140184	Uncharacterized protein	Cucumis sativus	20.01	0.2833	1	3	3	6	120	14	5.54	1.011	0.0847041	0.73248	0.00706309
Csa1M002130.1	XP_004138056	Argininosuccinate synthase, chloroplastic-like	Cucumis sativus	102.36	0.2229	3	8	8	11	489	54.1	5.3	1.011	0.0544256	0.908847	0.299423
Csa4M438530.1	XP_004144341	Biotin carboxylase 1, chloroplastic-like	Cucumis sativus	295.59	0.3849	1	13	13	26	530	58	7.87	1.011	0.0746593	1.09627	3.19064e-28
Csa6M449830.1	XP_004143296	Pyruvate kinase, cytosolic isozyme-like	Cucumis sativus	109.38	0.0553	1	2	2	4	615	67.9	8.66	1.011	0.173419	1.46709	0.00111878
Csa2M145880.1	XP_004138967	Serine hydroxymethyltransferase 1-like	Cucumis sativus	242.2	0.3312	1	12	12	28	471	51.9	7.43	1.011	0.486556	1.59426	3.66465e-08
Csa7M450710.1	XP_004141688	Eukaryotic initiation factor 4A-11-like	Cucumis sativus	202.87	0.4576	1	1	16	54	413	46.8	5.57	1.012	0.393068	1.26688	1.43432e-08
Csa1M045600.1	XP_004152442	ATPase 11, plasma membrane-type-like	Cucumis sativus	177.22	0.1955	3	5	10	15	762	84.4	7.71	1.012	0.0193003	1.29091	0.000194224
Csa2M238870.1	XP_004145399	Plastid division protein PDV2-like	Cucumis sativus	24.13	0.0948	1	1	1	1	306	33.4	6.2	1.013	0.0660592	0.869565	0.0104321
Csa3M638520.1	XP_004144411	Syntaxin-71-like	Cucumis sativus	49.71	0.1057	1	2	2	2	265	30.1	5.4	1.013	0.862149	0.880146	0.0421171
Csa3M126230.1	XP_004133920	3-phosphoshikimate 1-carboxyvinyltransferase 1, chloroplastic-like	Cucumis sativus	73.8	0.1331	1	6	6	9	526	56.2	6.67	1.013	0.0417579	1.10934	1.18116
Csa6M077460.1	XP_004145002	Transketolase, chloroplastic-like	Cucumis sativus	285.69	0.0698	1	1	5	48	745	80.5	7.11	1.013	0.0654043	1.19902	0.0278993
Csa2M373430.1	XP_004164764	NADP-dependent malic enzyme-like	Cucumis sativus	41.81	0.0934	2	1	6	14	589	65.6	5.99	1.013	0.347282	1.30357	0.000258218
Csa1M039190.1	XP_004137435	Glycine-rich RNA-binding protein 2, mitochondrial-like	Cucumis sativus	418.91	0.5965	2	5	5	24	171	17.2	8.12	1.014	0.405072	0.706173	0.00640522
Csa5M128260.1	XP_004164092	Peptidyl-prolyl cis-trans isomerase, chloroplastic-like	Cucumis sativus	2221.02	0.4524	3	11	12	131	252	27.4	7.9	1.014	0.0554185	0.730667	0.0235777
Csa3M434970.2	XP_004149175	GDSL esterase/lipase APG-like	Cucumis sativus	50.32	0.2036	2	4	4	5	334	35.9	7.65	1.014	0.965009	0.854824	0.022097
Csa4M038700.1	XP_004149154	Succinate dehydrogenase [ubiquinone] flavoprotein subunit 1, mitochondrial-like	Cucumis sativus	35.47	0.0283	1	2	2	4	635	69.9	6.74	1.014	0.253786	0.897608	0.176135
Csa2M299950.1	XP_004150677	Probable cinnamyl alcohol dehydrogenase 9-like	Cucumis sativus	48.86	0.1643	1	2	3	5	359	38.9	6.84	1.014	0.0236658	0.963235	1.62941
Csa4M007670.1	XP_004152161	Transaldolase-like	Cucumis sativus	54.21	0.1859	1	6	6	8	441	48	5.86	1.014	0.108689	1.17975	0.0047791
Csa1M505400.1	XP_004150181	Osmotin-like protein-like	Cucumis sativus	0	0.0353	1	1	1	1	255	27.4	7.87	1.014	0.594946	1.35258	0.433404
Csa1M187170.1	XP_004139547	Uncharacterized protein LOC101220582	Cucumis sativus	33.53	0.3066	1	3	3	7	137	15	3.97	1.015	0.0680079	0.696392	1.86507e-07
Csa7M221360.1	XP_004139803	NAD(P)H-quinone oxidoreductase subunit M, chloroplastic-like	Cucumis sativus	31.21	0.2057	1	3	3	7	209	24	5.63	1.015	0.228565	0.825889	4.77074e-05
Csa5M523030.1	XP_004142787	Altered inheritance of mitochondria protein 32-like	Cucumis sativus	0	0.0909	1	3	3	3	363	39.9	5.2	1.015	0.0397439	0.946536	0.0413061
Csa1M013810.1	XP_004138199	Ras GTPase-activating protein-binding protein 1-like	Cucumis sativus	71.32	0.1589	1	6	6	15	472	50.6	5.6	1.016	0.242956	0.837733	0.00194179
Csa3M638540.1	XP_004144412	Phosphoribulokinase, chloroplastic-like	Cucumis sativus	1857.74	0.5837	1	14	23	279	418	46.5	6.4	1.016	0.101613	0.925788	0.316414
Csa4M646090.1	XP_004141317	UDP-sulfoquinovose synthase, chloroplastic-like	Cucumis sativus	27.67	0.1435	1	4	4	4	460	51.1	7.99	1.016	0.0786145	0.944506	1.20139
Csa4M182220.1	XP_004147508	Dynamin-related protein 3A-like	Cucumis sativus	56.43	0.0543	2	2	2	2	589	64.3	7.44	1.016	0.471712	1.2589	0.00710766
Csa2M415540.1	XP_004151905	Acyl-coenzyme A oxidase 3, peroxisomal-like	Cucumis sativus	42.22	0.0147	1	1	1	1	681	76.1	7.66	1.016	0.357095	2.03744	0.000835939
Csa2M234520.1	XP_004145359	Probable carboxylesterase 13-like	Cucumis sativus	63.47	0.2453	1	5	5	9	318	35.1	6.05	1.017	0.0575191	0.86767	0.00284629
Csa2M002540.1	XP_004172104	Probable lactoylglutathione lyase, chloroplast-like	Cucumis sativus	27.61	0.1638	1	6	6	11	354	39.3	8.57	1.017	0.498624	0.879821	0.470269
Csa6M133820.1	XP_004139926	Uncharacterized protein LOC101220505	Cucumis sativus	147.15	0.2743	1	6	6	28	226	25.6	6.7	1.017	0.19634	1.11701	0.995767
Csa6M078570.1	XP_004145013	Upstream activation factor subunit UAF30-like	Cucumis sativus	90.66	0.2397	1	4	4	9	146	15.6	10.26	1.017	0.132081	1.15452	9.15254e-15
Csa7M033300.1	XP_004144543	Chlorophyll a-b binding protein 151, chloroplastic-like	Cucumis sativus	2023.62	0.5245	1	5	8	238	265	28.5	5.66	1.017	0.0538033	1.58373	0.00300298
Csa6M139790.1	XP_004145736	Pyridoxal biosynthesis protein PDX2-like	Cucumis sativus	143.17	0.384	1	6	6	17	250	26.9	7.11	1.018	0.323107	0.677988	5.15758e-06
Csa1M481220.2	XP_004144630	40S ribosomal protein S15a-1-like	Cucumis sativus	44.8	0.4692	3	6	6	15	130	14.7	9.99	1.018	0.175999	1.02648	0.0788449
Csa3M736750.1	XP_004137800	60S ribosomal protein L4-like	Cucumis sativus	60.57	0.3012	1	5	10	13	405	44.4	10.45	1.018	0.786246	1.40043	5.17892e-05
Csa2M351790.1	XP_004142921	Uncharacterized protein LOC101216803	Cucumis sativus	250.88	0.1643	1	8	10	32	694	71.4	6.02	1.019	0.190282	0.742857	6.53283e-05
Csa5M570400.1	XP_004150598	10 kDa chaperonin-like isoform 1	Cucumis sativus	125.57	0.3069	1	4	5	22	189	20.9	5.54	1.019	0.13438	0.827875	0.00374555
Csa4M056760.1	XP_004147731	Cytochrome P450 97B2, chloroplastic-like	Cucumis sativus	46.89	0.0224	1	1	1	1	580	65.4	7.5	1.019	0.0170387	0.892193	0.148143
Csa4M658620.1	XP_004145542	Niemann-Pick C1 protein-like	Cucumis sativus	28.46	0.0085	1	1	1	1	1293	141.2	7.09	1.019	0.0427248	0.940574	0.00971844
Csa1M533560.1	XP_004145238	Gamma-interferon-inducible lysosomal thiol reductase-like	Cucumis sativus	28.7	0.0807	1	1	1	1	223	25.3	5.11	1.019	0.0721847	1.02061	0.0414547
Csa7M407520.1	XP_004136003	Probable protein disulfide-isomerase A6-like	Cucumis sativus	66.81	0.1025	1	3	3	5	361	39.5	6.46	1.019	0.0198231	1.06771	0.00125493
Csa5M321490.1	YP_004849346	ATPase subunit 1	Cucumis sativus	46.93	0.1376	1	1	1	1	109	12.1	6.68	1.019	0.0887946	1.22333	0.0142306
Csa5M080790.1	XP_004167577	Threonine--tRNA ligase, mitochondrial-like	Cucumis sativus	48.65	0.068	1	2	2	3	412	47.6	7.69	1.019	0.00697422	1.24093	0.00284602
Csa3M202720.1	XP_004140705	Polyadenylate-binding protein 2-like	Cucumis sativus	324.32	0.2446	1	8	11	29	654	71.1	7.78	1.02	0.203585	0.7106	0.011412
Csa3M710740.1	XP_004161413	Putative DNA repair protein RAD23-1-like	Cucumis sativus	36.87	0.0486	1	2	2	2	391	41.9	4.73	1.02	0.136517	0.910478	0.0917506
Csa2M011460.1	XP_004139232	GDP-mannose 3,5-epimerase 1-like	Cucumis sativus	103.76	0.2287	1	7	7	11	376	42.5	6.34	1.02	0.120352	1.20814	0.202701
Csa5M602150.1	NP_001267711	Spermidine synthase-like	Cucumis sativus	119.81	0.164	1	4	4	9	317	34.4	5.2	1.02	0.0178238	1.23542	0.195417
Csa3M146680.1	XP_004134136	Preprotein translocase subunit SECE1-like	Cucumis sativus	16.68	0.2737	1	3	3	4	179	19.2	6.09	1.02	0.797005	1.3942	0.000744568
Csa3M840420.1	XP_004141116	GDSL esterase/lipase At5g14450-like	Cucumis sativus	52.45	0.2202	3	6	6	10	377	41.9	6.84	1.021	0.288635	0.799543	0.353646
Csa6M382360.1	XP_004149439	Protein TolB-like	Cucumis sativus	101.58	0.0455	1	2	2	3	703	78.1	6.43	1.021	0.0304834	0.941176	0.0164962
Csa6M497310.1	XP_004143436	Serine hydroxymethyltransferase, mitochondrial-like	Cucumis sativus	1995.21	0.738	2	30	30	255	519	57.8	8.13	1.021	0.0722818	1.29403	0.14811
Csa3M004510.1	XP_004146127	10-kDa acyl-CoA-binding protein-like isoform 1	Cucumis sativus	180.96	0.7865	1	7	7	55	89	10	6.76	1.021	0.245377	2.65957	0.00303924
Csa6M039020.1	XP_004140858	Alpha-xylosidase 1-like	Cucumis sativus	108.76	0.0753	1	5	7	22	930	104.3	6.44	1.022	0.0795338	0.879763	0.00899797
Csa6M401340.1	XP_004146771	Probable carboxylesterase 6-like	Cucumis sativus	42.74	0.0208	1	1	1	7	336	37	5.68	1.022	0.237476	0.894024	0.0745613
Csa6M151730.2	XP_004145795	60S acidic ribosomal protein P2B-like	Cucumis sativus	333.33	0.7091	2	4	6	55	110	10.9	4.55	1.022	0.0891704	0.895626	0.00646757
Csa1M597100.1	XP_004144039	Methylthioribose-1-phosphate isomerase-like	Cucumis sativus	0	0.0577	1	2	2	2	381	40	5.87	1.022	0.29987	0.948594	0.000316895
Csa2M361580.1	XP_004152701	Glucose-6-phosphate isomerase, cytosolic 2-like	Cucumis sativus	47.01	0.1201	1	4	4	6	566	62.1	6.89	1.022	0.8754	0.960513	1.07346
Csa6M382970.1	XP_004149800	40S ribosomal protein S8-like	Cucumis sativus	53.73	0.3198	2	6	6	8	222	25	10.33	1.022	0.0282993	1.01241	0.139089
Csa7M010300.1	XP_004144919	Glycine-rich protein 2-like	Cucumis sativus	289.59	0.1651	1	2	2	14	212	19.7	6.76	1.023	0.0668221	0.664093	0.00028609
Csa1M555590.1	XP_004135754	NHL repeat-containing protein 2-like	Cucumis sativus	154.11	0.1146	1	8	8	17	1082	118.5	6.25	1.023	0.0915623	0.702143	4.6001e-06
Csa4M082370.1	XP_004156508	Epidermis-specific secreted glycoprotein EP1-like	Cucumis sativus	68.88	0.1045	2	4	4	9	440	49.7	8.68	1.023	0.0154178	0.76513	0.000414187
Csa1M014490.1	XP_004138207	Agmatine deiminase-like	Cucumis sativus	28.41	0.021	1	1	1	2	381	42.2	5.17	1.023	0.0137078	0.926829	0.0862966
Csa3M843830.1	XP_004141142	Glucan endo-1,3-beta-glucosidase 8-like	Cucumis sativus	49.77	0.0522	1	3	3	4	479	52	5.29	1.023	0.0649367	1.00457	0.0619082
Csa6M133730.1	XP_004139931	26S protease regulatory subunit 6B homolog	Cucumis sativus	120.84	0.2943	7	8	9	16	418	46.9	5.6	1.023	0.355591	1.08175	0.567218
Csa1M085360.1	XP_004148770	Beta-galactosidase 8-like	Cucumis sativus	29.51	0.0678	1	4	4	5	738	80.9	7.97	1.023	0.38531	1.12794	0.0464826
Csa6M497060.1	XP_004143423	Malate dehydrogenase, glyoxysomal-like	Cucumis sativus	2038.7	0.6208	1	15	15	120	356	37.6	8.41	1.024	0.0907464	0.668164	0.00382709
Csa6M421760.1	XP_004140134	Uncharacterized protein LOC101211982 isoform 1	Cucumis sativus	22.62	0.122	1	2	2	2	246	27	7.69	1.024	0.0373572	0.825708	0.0058686
Csa6M091990.1	XP_004140550	Pyruvate dehydrogenase E1 component subunit beta, mitochondrial-like	Cucumis sativus	158.72	0.4328	1	10	10	25	372	39.6	5.78	1.024	0.0194432	0.856595	0.00581552
Csa1M050250.1	XP_004152516	Glyceraldehyde-3-phosphate dehydrogenase, cytosolic-like	Cucumis sativus	1585.5	0.6647	4	10	19	167	337	36.6	6.71	1.024	0.701841	0.976546	0.5889
Csa2M297240.1	XP_004161812	Bifunctional 3-dehydroquinate dehydratase/shikimate dehydrogenase, chloroplastic-like	Cucumis sativus	40.98	0.059	1	2	2	2	542	59.4	5.85	1.024	0.0372915	1.03846	0.0439788
Csa6M496970.1	XP_004143415	Branched-chain-amino-acid aminotransferase 3, chloroplastic-like	Cucumis sativus	34.31	0.0864	1	3	3	4	405	44	8.51	1.024	0.0486455	1.09692	0.00076889
Csa4M651970.1	XP_004145502	Eukaryotic translation initiation factor 5A-like	Cucumis sativus	231.42	0.4654	3	4	6	25	159	17.4	5.99	1.024	0.011232	1.10954	0.00386082
Csa2M032740.1	XP_004144772	Uncharacterized protein LOC101209381	Cucumis sativus	43.78	0.0487	1	1	1	1	267	30.1	7.14	1.024	0.028691	1.34034	0.296952
Csa2M005320.1	XP_004139338	3-hydroxyisobutyryl-CoA hydrolase-like protein 3, mitochondrial-like	Cucumis sativus	28.25	0.0849	1	3	3	5	424	46.2	6.38	1.025	0.0728914	0.895067	0.0405348
Csa6M513680.1	XP_004134766	Putative lactoylglutathione lyase-like	Cucumis sativus	69.11	0.2295	1	6	6	9	292	32.6	5.36	1.025	0.0596672	0.980786	0.50004
Csa7M048110.1	NP_001267665	Phosphoenolpyruvate carboxylase 2-like	Cucumis sativus	940.38	0.485	1	20	40	115	965	110	5.87	1.025	0.000897453	1.13525	0.0253164
Csa6M439410.1	XP_004171433	Tetraketide alpha-pyrone reductase 1-like	Cucumis sativus	38.77	0.0719	1	2	2	3	278	30.1	6.87	1.025	0.00992578	1.24526	0.0364895
Csa6M128010.1	XP_004154601	Riboflavin synthase-like	Cucumis sativus	41.38	0.1303	2	2	2	2	238	26.2	7.59	1.025	0.0743811	1.45663	0.000697205
Csa4M064630.1	XP_004147762	Glutathione S-transferase U19-like	Cucumis sativus	71.48	0.3716	1	11	11	23	218	25.1	5.21	1.025	0.00566991	1.52033	1.44693e-10
Csa6M291910.1	XP_004149562	Isovaleryl-CoA dehydrogenase, mitochondrial-like	Cucumis sativus	27.82	0.0404	1	1	1	1	322	35	7.47	1.026	0.961245	0.651578	0.00866722
Csa4M056500.1	XP_004172255	Protein notum homolog	Cucumis sativus	39.02	0.1608	1	4	4	10	398	44	8.05	1.026	0.0490211	0.676755	0.0006125
Csa2M010420.1	XP_004156463	Aldehyde dehydrogenase family 2 member B4, mitochondrial-like	Cucumis sativus	22.52	0.0473	1	1	2	2	592	63.3	7.25	1.026	0.0351971	0.733333	0.0997234
Csa3M002680.1	XP_004146151	3-dehydroquinate synthase-like	Cucumis sativus	44.85	0.1482	1	6	6	7	452	49	6.87	1.026	0.770809	0.882301	5.50027e-05
Csa1M042700.1	XP_004137494	Beta-glucosidase 44-like	Cucumis sativus	42.53	0.0875	1	4	4	8	503	57.8	9.32	1.026	0.0482227	0.941252	0.447056
Csa1M630300.1	XP_004139073	Glucan endo-1,3-beta-glucosidase 4-like	Cucumis sativus	43.57	0.0646	1	3	3	4	495	53.1	6.16	1.026	0.00424473	0.956438	0.0330781
Csa3M815460.1	XP_004136606	NADH dehydrogenase [ubiquinone] flavoprotein 1, mitochondrial-like	Cucumis sativus	30.45	0.0206	1	1	1	1	486	53.4	8.12	1.026	0.627614	1.39809	0.0010879
Csa2M363570.1	XP_004152668	Cysteine proteinase RD19a-like	Cucumis sativus	111.64	0.1267	1	3	3	12	371	40.6	5.39	1.027	0.0446513	1.10622	0.349588
Csa1M024170.1	XP_004137316	40S ribosomal protein S7-2-like isoform 1	Cucumis sativus	0	0.089	1	2	2	2	191	22	9.8	1.027	0.0358747	1.14641	0.246511
Csa3M002790.1	XP_004146141	Translocase of chloroplast 34, chloroplastic-like	Cucumis sativus	23.87	0.1667	1	3	3	3	312	34.9	9.8	1.027	0.0475326	1.71111	9.11527e-12
Csa3M116710.1	XP_004133759	Nucleoside diphosphate kinase 1-like isoform 1	Cucumis sativus	331.53	0.4459	2	6	7	59	148	16.5	6.8	1.028	0.163371	0.762626	1.64138e-05
Csa6M404240.1	XP_004167189	Single-stranded DNA-binding protein WHY1, chloroplastic-like	Cucumis sativus	192.3	0.413	2	8	8	18	276	30.7	8.84	1.028	0.134317	0.896422	0.00718691
Csa3M689790.2	XP_004149718	Uncharacterized protein LOC101216438	Cucumis sativus	152.8	0.1462	2	4	4	8	342	36.9	8.59	1.028	0.0161745	0.90155	0.708162
Csa4M052590.1	XP_004148997	Nucleoside diphosphate kinase IV, chloroplastic/mitochondrial-like	Cucumis sativus	42.13	0.1933	1	5	5	21	238	26	9.11	1.028	0.0211449	0.958454	0.773558
Csa5M601560.1	XP_004135245	Carbonic anhydrase, chloroplastic-like isoform 2	Cucumis sativus	144.26	0.4496	1	8	8	19	258	28	6.39	1.028	0.00609406	1.0096	0.281291
Csa2M070890.1	XP_004152844	Glycine--tRNA ligase 1, mitochondrial-like	Cucumis sativus	175.95	0.1728	1	10	10	19	729	81.1	6.9	1.028	0.0161121	1.18716	0.0131677
Csa4M003670.1	XP_004152225	Calvin cycle protein CP12-2, chloroplastic-like	Cucumis sativus	300.69	0.4922	1	6	7	43	128	13.9	5.35	1.028	0.00299187	1.84602	0.0213379
Csa4M296130.1	XP_004142064	Uncharacterized protein At2g37660, chloroplastic-like	Cucumis sativus	472.31	0.4847	2	11	11	61	326	35.1	8.88	1.029	0.0211437	0.687121	0.00988603
Csa3M842070.1	XP_004141128	Lysosomal beta glucosidase-like	Cucumis sativus	38.16	0.0414	5	1	3	6	628	69	9.11	1.029	0.00102403	0.774083	0.0826502
Csa6M007470.1	XP_004138463	Selenium-binding protein 2-like	Cucumis sativus	32.34	0.1268	1	5	5	7	481	53.3	5.83	1.029	0.0270929	0.992868	0.0175463
Csa1M181570.1	XP_004139536	Inositol monophosphatase-like	Cucumis sativus	66	0.1418	1	4	4	6	268	29.1	5.39	1.029	0.0231447	1.18288	0.00395303
Csa1M084300.1	XP_004148774	4-hydroxy-3-methylbut-2-en-1-yl diphosphate synthase, chloroplastic-like	Cucumis sativus	119.2	0.2267	1	11	11	16	741	82	6.21	1.029	0.336859	1.23939	1.29676e-05
Csa4M637710.1	XP_004141225	Translation initiation factor IF-1, chloroplastic-like	Cucumis sativus	29.65	0.0986	1	1	1	2	142	15.9	10.37	1.029	0.0397143	1.25352	0.0135367
Csa6M062340.1	XP_004144966	Uncharacterized protein LOC101217996	Cucumis sativus	171.36	0.1792	1	4	4	9	346	37.9	5.74	1.03	0.00802758	0.71379	8.12071e-05
Csa7M011830.2	XP_004144841	L-ascorbate peroxidase 3, peroxisomal-like	Cucumis sativus	60.01	0.419	2	10	11	19	327	36.1	6.65	1.03	0.017509	0.92333	0.00296162
Csa3M881710.1	XP_004136317	Replication protein A 32 kDa subunit A-like	Cucumis sativus	21.45	0.0664	1	1	1	1	271	30	5.49	1.03	0.0156685	1.41143	3.62444e-07
Csa2M382700.1	XP_004138700	Early nodulin-like protein 1-like	Cucumis sativus	22.99	0.0506	1	1	1	1	178	19.2	5.63	1.031	0.0859478	0.77549	0.0377869
Csa4M187860.1	XP_004149105	Uncharacterized protein LOC101218567	Cucumis sativus	0	0.0161	1	1	1	1	560	60.4	5.31	1.031	0.672614	0.97341	0.0325134
Csa5M139480.1	XP_004145930	Uncharacterized protein LOC101222729	Cucumis sativus	37.19	0.0879	1	1	1	2	91	9.9	9.99	1.031	0.0689782	1.00293	3.1402e-05
Csa2M000500.2	XP_004141050	Uncharacterized protein LOC101203969	Cucumis sativus	29.5	0.0625	2	1	1	2	240	26.9	8.12	1.031	0.0583843	1.01333	0.362799
Csa1M229500.1	NP_001267640	Galactinol--sucrose galactosyltransferase 6-like	Cucumis sativus	48.31	0.0945	1	5	8	10	783	86	5.59	1.031	0.319643	1.35244	0.132045
Csa3M183350.1	XP_004157192	Uncharacterized protein LOC101224685	Cucumis sativus	43.22	0.0825	1	2	2	4	291	31.4	4.96	1.032	0.00246972	0.73198	0.000229644
Csa6M483280.1	XP_004163045	SAL1 phosphatase-like	Cucumis sativus	41.62	0.1111	1	3	3	4	396	42.2	5.71	1.032	0.143861	0.797701	0.00443738
Csa6M004590.1	XP_004138497	Uncharacterized protein LOC101221288	Cucumis sativus	43.51	0.0448	1	1	1	1	268	30.4	5.34	1.032	0.0183248	1.03079	0.124936
Csa1M062290.1	XP_004145121	Aspartic proteinase-like	Cucumis sativus	25.09	0.0777	1	2	3	4	489	53.1	5.96	1.032	0.258427	1.14354	0.0014173
Csa3M836520.1	XP_004141091	Carbonic anhydrase, chloroplastic-like	Cucumis sativus	1919.43	0.603	1	15	15	366	330	35.7	6.64	1.032	0.0201839	1.22208	0.00145611
Csa2M352400.1	XP_004142914	Clathrin interactor EPSIN 1-like	Cucumis sativus	25.25	0.0853	1	3	3	3	621	66.4	5.16	1.033	0.0370985	0.571571	3.44361e-06
Csa3M895100.1	XP_004136227	Tryptophan--tRNA ligase-like	Cucumis sativus	33.32	0.0411	1	1	1	3	414	45.8	8.72	1.033	0.012868	0.752551	4.61863e-27
Csa3M149950.2	ACR56069	Aluminum-induced protein	Cucumis hystrix	31.47	0.1217	2	1	1	1	189	20.2	6.16	1.033	0.0550945	1	0.686455
Csa4M631570.1	XP_004146056	Probable galactinol--sucrose galactosyltransferase 1-like	Cucumis sativus	57.13	0.0531	1	2	3	5	828	91	6.44	1.033	0.320245	1.07109	0.660582
Csa6M176410.1	XP_004143180	Elongation factor 2-like	Cucumis sativus	1023.27	0.5362	3	38	38	150	843	94.1	6.34	1.033	0.831684	1.14573	0.209566
Csa7M047350.1	XP_004136817	Thylakoid lumenal protein At1g03610, chloroplastic-like	Cucumis sativus	498.51	0.3846	1	5	5	64	169	18.4	9.82	1.034	4.20705e-05	0.76443	6.14565e-05
Csa6M500650.1	XP_004143483	Peptidyl-prolyl cis-trans isomerase FKBP16-2, chloroplastic-like	Cucumis sativus	152.92	0.1139	1	2	2	7	281	29.9	8.76	1.034	0.0770838	0.818182	0.00088538
Csa7M447110.1	XP_004141758	Incharacterized protein LOC101218377	Cucumis sativus	85.5	0.2995	1	4	4	13	197	22.1	7.39	1.034	0.0529081	0.847287	0.0036465
Csa3M731010.1	XP_004137704	Proliferation-associated protein 2G4-like	Cucumis sativus	132.4	0.2392	1	7	7	10	393	43.5	6.86	1.034	0.00113374	0.997425	0.7564
Csa7M432030.1	XP_004135873	40S ribosomal protein S12-like	Cucumis sativus	289.11	0.55	1	1	7	50	140	14.9	6.18	1.035	0.0123775	0.627597	2.59515e-07
Csa6M483310.1	XP_004148658	Uncharacterized protein LOC101204156	Cucumis sativus	33.88	0.1688	1	2	2	2	160	18.3	9.23	1.035	0.0127636	0.908529	0.21014
Csa7M374580.1	XP_004148941	Serine carboxypeptidase-like 20-like	Cucumis sativus	33.42	0.0144	1	1	1	1	485	54.3	5.43	1.035	0.000183772	0.983134	0.608735
Csa5M162010.1	XP_004152402	Probable pectinesterase 68-like	Cucumis sativus	25.24	0.0503	1	1	1	1	338	37.6	8.46	1.035	0.0199724	1.05361	0.306174
Csa2M222050.1	XP_004145395	1,2-dihydroxy-3-keto-5-methylthiopentene dioxygenase 4-like	Cucumis sativus	49.12	0.3476	1	4	4	8	187	22.3	5.63	1.036	0.0106606	0.682236	0.406219
Csa2M010230.1	XP_004139248	Poly(rC)-binding protein 3-like	Cucumis sativus	253.34	0.2318	1	9	9	27	509	54.7	5.39	1.036	0.0977881	0.858655	0.0110961
Csa7M420870.1	XP_004135947	50S ribosomal protein L1, chloroplastic-like	Cucumis sativus	243.57	0.3556	2	7	14	47	360	39.2	9.07	1.036	0.00864464	1.12936	0.00737424
Csa1M024830.1	XP_004137327	Guanine nucleotide-binding protein subunit beta-like protein-like	Cucumis sativus	305.83	0.4587	1	13	13	33	327	36	7.17	1.036	0.0103457	1.1594	2.82766e-05
Csa1M006270.1	XP_004138132	Betaine aldehyde dehydrogenase 1, chloroplastic-like	Cucumis sativus	25.54	0.0477	1	2	2	3	503	54.6	5.36	1.036	0.0325428	1.21645	0.0250729
Csa7M291690.1	XP_004139693	Xylem serine proteinase 1-like isoform 1	Cucumis sativus	75.37	0.2481	1	2	3	7	129	13.9	6.89	1.037	0.170879	0.661988	3.25366e-10
Csa1M480180.1	XP_004149045	Actin-depolymerizing factor 2-like isoform 1	Cucumis sativus	338.09	0.5683	6	5	5	43	139	16.1	7.09	1.037	0.0114261	0.824771	0.00727555
Csa1M573600.1	NP_001267697	Superoxide dismutase [Cu-Zn]-like	Cucumis sativus	376.78	0.25	1	3	3	55	152	15.3	5.82	1.037	0.0156743	0.866667	0.00977516
Csa2M080160.1	XP_004152806	GDSL esterase/lipase At5g33370-like	Cucumis sativus	21.89	0.0326	1	1	1	1	368	40.8	6.54	1.037	0.121671	1.25714	0.00275368
Csa3M891650.1	XP_004136255	Argininosuccinate lyase-like	Cucumis sativus	57.73	0.0363	1	1	1	2	523	57.7	5.33	1.037	0.0866694	1.54436	0
Csa5M606290.1	XP_004135157	Eukaryotic translation initiation factor 5A-2-like	Cucumis sativus	38.27	0.1761	1	1	3	3	159	17.6	5.05	1.038	0.0821296	0.777128	0.0138581
Csa3M689280.1	XP_004149722	Cycloartenol-C-24-methyltransferase-like	Cucumis sativus	63.32	0.1219	1	3	3	5	279	31.3	6.57	1.038	0.289665	1.125	0.210716
Csa7M232510.1	XP_004139811	Uncharacterized protein LOC101209189	Cucumis sativus	29.35	0.1146	1	1	1	2	96	10.6	9.36	1.038	0.0861859	1.23163	0.000289746
Csa7M046130.1	XP_004136805	Protein THYLAKOID FORMATION 1, chloroplastic-like	Cucumis sativus	436.39	0.4295	2	12	12	73	298	34	8.56	1.038	0.176214	1.31373	1.11589e-06
Csa6M525340.1	XP_004134641	Photosystem I reaction center subunit psaK, chloroplastic-like	Cucumis sativus	305.91	0.3893	1	5	5	34	131	13.4	10.81	1.039	0.0117127	0.750554	1.04583e-06
Csa1M009770.1	XP_004138167	Geranylgeranyl diphosphate reductase, chloroplastic-like	Cucumis sativus	269.84	0.2387	2	10	10	31	465	51.4	9.03	1.039	0.0122731	1.09651	0.30327
Csa1M014470.1	XP_004138205	Probable phenylalanine--tRNA ligase beta subunit-like	Cucumis sativus	46.53	0.0745	1	3	3	3	591	66.8	5.34	1.039	0.0015878	1.27024	0.00626562
Csa5M598750.1	XP_004155366	Glutamate--glyoxylate aminotransferase 2-like	Cucumis sativus	1018.53	0.7489	2	9	25	165	474	52.3	5.47	1.04	0.117995	0.803077	0.0127648
Csa4M001670.1	XP_004152365	Translocase of chloroplast 159, chloroplastic-like	Cucumis sativus	354.51	0.2132	1	24	25	46	1529	164.8	4.63	1.04	0.0346246	0.953398	0.0107841
Csa7M407670.1	XP_004163144	Calvin cycle protein CP12-1, chloroplastic-like	Cucumis sativus	88.52	0.2983	1	3	4	9	181	20.1	5.68	1.041	0.041474	0.674204	0.0123212
Csa7M419610.1	XP_004153700	S-adenosylmethionine synthase 1-like isoform 2	Cucumis sativus	532.27	0.5903	3	10	16	122	393	43.2	5.6	1.041	0.00514541	0.72735	0.118362
Csa5M615230.1	XP_004150488	60S acidic ribosomal protein P2-4-like isoform 2	Cucumis sativus	1696.87	0.7982	1	6	8	161	114	11.4	4.59	1.041	0.011329	0.728986	0.00359911
Csa3M100780.1	XP_004149289	Peptidyl-prolyl cis-trans isomerase CYP37, chloroplastic-like	Cucumis sativus	90.31	0.2092	1	8	8	19	459	50.1	6.87	1.041	0.00193013	0.847677	0.00489241
Csa2M233000.1	XP_004164795	Uncharacterized LOC101208760	Cucumis sativus	91.75	0.3148	2	4	4	9	162	17.5	9.74	1.041	0.146697	0.920188	0.0137606
Csa4M307390.1	XP_004147894	Tubulin beta-1 chain-like	Cucumis sativus	1050.19	0.4126	1	2	16	126	446	50.2	4.86	1.041	0.0803478	1.08111	0.0143074
Csa2M424720.1	XP_004151870	Mitochondrial import receptor subunit TOM7-1-like	Cucumis sativus	0	0.2055	1	2	2	3	73	8	10.14	1.041	0.100578	1.21811	0.00112805
Csa1M458990.2	XP_004147402	Carboxyl-terminal-processing protease-like	Cucumis sativus	32.37	0.04	2	1	1	1	400	43.6	5.57	1.042	0.275558	0.755521	2.86697e-06
Csa3M894540.1	XP_004136231	Glutamyl-tRNA(Gln) amidotransferase subunit C, chloroplastic/mitochondrial-like	Cucumis sativus	82.62	0.3448	1	3	3	5	145	15.8	6.1	1.042	0.00248005	0.788411	2.86981e-06
Csa3M150160.1	XP_004134161	Glutamine synthetase leaf isozyme, chloroplastic-like	Cucumis sativus	1885.6	0.5463	2	22	22	300	432	47.7	7.77	1.042	0.0541386	0.951613	0.583514
Csa4M095550.2	XP_004137194	Chaperone protein DnaJ-like	Cucumis sativus	57.72	0.102	2	5	5	14	441	47.5	9	1.042	0.00791979	1.10943	0.00410648
Csa7M056470.1	XP_004136855	Actin-like	Cucumis sativus	512.38	0.4907	2	1	14	141	377	41.7	5.4	1.042	0.0181468	1.52001	2.06882e-12
Csa6M008680.1	XP_004138462	Ribulose bisphosphate carboxylase/oxygenase activase 1, chloroplastic-like	Cucumis sativus	5908.13	0.462	2	11	21	566	474	51.8	5.77	1.043	0.0679947	0.717812	0.514447
Csa1M108810.1	XP_004147291	Lactoylglutathione lyase-like	Cucumis sativus	78.47	0.6378	1	10	10	19	185	20.8	5.68	1.043	0.00139984	0.733977	0.16206
Csa2M236630.1	XP_004145353	Probable N-acetyl-gamma-glutamyl-phosphate reductase, chloroplastic-like	Cucumis sativus	156.14	0.2494	1	7	7	16	389	43	7.58	1.043	0.00188017	0.81962	0.010762
Csa5M512920.1	XP_004142743	UDP-glucuronic acid decarboxylase 1-like	Cucumis sativus	35.83	0.2428	2	6	6	10	346	38.9	7.23	1.043	0.0548459	0.860707	0.400263
Csa3M078280.1	XP_004152918	Early nodulin-like protein 3-like	Cucumis sativus	0	0.0425	1	1	1	4	212	23	7.36	1.043	0.0468637	1.03394	0.0755894
Csa4M103350.1	XP_004137177	Delta(24)-sterol reductase-like	Cucumis sativus	34.72	0.067	1	3	4	6	567	66.2	7.4	1.043	0.0521159	1.34346	0.0368509
Csa3M664560.1	XP_004148579	Chlorophyll a-b binding protein 3C, chloroplastic-like	Cucumis sativus	3224.57	0.5547	1	5	11	439	265	28.3	5.66	1.043	0.0245696	1.39161	0.954193
Csa1M701910.1	XP_004145438	Glycine cleavage system H protein, mitochondrial-like	Cucumis sativus	58.28	0.0645	1	1	1	2	155	16.9	5.08	1.044	0.0202088	0.611111	0.00765395
Csa7M432520.1	XP_004135850	Uncharacterized protein LOC101207314	Cucumis sativus	233.95	0.1396	1	4	4	33	437	45.9	4.7	1.045	0.243184	0.8223	0.00194174
Csa5M650460.1	XP_004141552	Uncharacterized protein LOC101206141	Cucumis sativus	237.97	0.2563	1	6	6	12	277	30.2	6.79	1.045	0.0350822	0.985366	1.14735
Csa1M366960.1	XP_004148718	Uncharacterized protein LOC101219508	Cucumis sativus	24.84	0.1986	1	2	2	7	146	16.5	4.67	1.046	0.00564705	0.706196	0.0119097
Csa5M580660.1	XP_004147092	Uncharacterized protein LOC101211444	Cucumis sativus	124.61	0.4751	1	9	9	47	181	19.4	8.88	1.046	0.0420342	0.747845	5.04447e-05
Csa5M609730.1	XP_004135093	50S ribosomal protein L15, chloroplastic-like	Cucumis sativus	68.07	0.1716	1	4	4	5	268	28.4	10.51	1.046	0.0339701	1.06285	0.000469546
Csa1M411740.1	XP_004161051	Uncharacterized LOC101206063	Cucumis sativus	46.9	0.0801	2	2	2	3	387	44.4	8.76	1.046	0.126815	1.18239	0.000264384
Csa4M307350.1	XP_004147899	Fructose-1,6-bisphosphatase, chloroplastic-like	Cucumis sativus	368.79	0.3471	1	11	11	64	412	44.5	5.9	1.046	0.475048	1.28234	0.202818
Csa3M154280.1	XP_004171616	40S ribosomal protein S21-2-like isoform 2	Cucumis sativus	196.46	0.2317	2	2	2	22	82	9.3	8	1.047	0.358955	0.694102	0.00996497
Csa4M665660.1	XP_004170824	UPF0047 protein C4A8.02c-like, partial	Cucumis sativus	70.91	0.1146	1	3	3	8	253	27.4	8.21	1.047	0.0101267	0.750731	0.283539
Csa2M035370.1	XP_004144736	Germin-like protein 5-1-like	Cucumis sativus	60.57	0.3733	1	5	5	15	217	22.9	9.23	1.047	0.174222	0.829853	1.14627
Csa3M122490.1	XP_004133871	Uncharacterized protein At3g61260-like	Cucumis sativus	30.96	0.4372	1	6	7	15	183	20.1	8.9	1.047	0.0215223	0.838384	0.000604229
Csa6M046270.1	XP_004140911	40S ribosomal protein S17-4-like isoform 1	Cucumis sativus	23.88	0.1702	2	3	3	5	141	16.1	9.89	1.047	0.0329835	0.868007	0.147295
Csa3M874340.1	XP_004136371	Ribonuclease P protein subunit p25-like protein-like	Cucumis sativus	32.06	0.087	1	2	2	3	299	33.2	10.23	1.047	0.0181472	0.99639	0.234223
Csa3M180240.1	XP_004140796	Uncharacterized protein LOC101221214	Cucumis sativus	28.25	0.175	1	3	3	3	240	26.1	7.71	1.047	0.236747	1.36063	5.37671e-05
Csa4M269720.1	XP_004149653	Protein argonaute 4-like	Cucumis sativus	0	0.0273	1	2	2	2	915	102	8.84	1.047	0.00238245	2.805	0.0164827
Csa2M354860.1	XP_004142884	Subtilisin-like protease-like isoform 1	Cucumis sativus	54.82	0.1351	1	7	7	8	770	81.3	6.65	1.048	0.203417	0.85233	0.268933
Csa3M184070.1	XP_004140748	Probable NADH dehydrogenase [ubiquinone] 1 alpha subcomplex subunit 5, mitochondrial-like	Cucumis sativus	50.19	0.2516	1	4	4	7	155	17.6	5.16	1.048	0.00895703	0.931148	0.000273355
Csa5M149330.1	XP_004143862	Luminal-binding protein 5-like	Cucumis sativus	146.61	0.1609	1	7	9	25	665	73.4	5.21	1.048	0.10391	0.995794	0.3448
Csa3M595230.1	XP_004145686	Succinate dehydrogenase [ubiquinone] iron-sulfur subunit 2, mitochondrial-like	Cucumis sativus	29.71	0.1011	1	3	3	5	277	31	8.53	1.048	0.01133	1.10855	0.00123647
Csa3M021150.1	XP_004147199	14 kDa proline-rich protein DC2.15-like	Cucumis sativus	142.59	0.1544	1	1	1	5	136	14.4	8.69	1.049	0.0340789	0.540341	0.000610626
Csa1M063500.1	XP_004145108	Uncharacterized GPI-anchored protein At1g61900-like	Cucumis sativus	55.59	0.0897	2	3	3	5	457	49.5	6.23	1.049	0.181993	0.755853	0.000111347
Csa6M014600.1	XP_004138393	Ubiquinol-cytochrome c reductase complex 6.7 kDa protein-like	Cucumis sativus	30.15	0.129	1	1	1	3	62	6.7	6.46	1.049	0.00786176	0.826938	0.00501451
Csa3M642700.1	XP_004144420	Probable inactive serine/threonine-protein kinase scy1-like	Cucumis sativus	31.4	0.0201	1	1	1	1	648	70.3	11.09	1.049	0.00431882	1.46004	0.205692
Csa3M543170.1	XP_004147999	Plastidic ATP/ADP-transporter-like	Cucumis sativus	23.09	0.0351	1	2	2	2	627	68.5	9.5	1.05	0.344993	0.748462	0.00938563
Csa5M314340.1	XP_004171923	Protein TIC 40, chloroplastic-like, partial	Cucumis sativus	128.48	0.4098	1	8	8	20	205	22.3	5.36	1.05	0.045723	0.768512	0.0193436
Csa3M128910.1	XP_004133965	ATP synthase subunit delta', mitochondrial-like	Cucumis sativus	105.87	0.26	1	4	4	14	200	21.2	6.95	1.05	0.265428	0.782667	0.000625353
Csa4M169490.1	XP_004149386	NADPH-dependent thioredoxin reductase 3-like	Cucumis sativus	97.12	0.2428	2	9	9	17	523	57.3	6.84	1.05	0.0221086	1.04525	0.402258
Csa7M006290.2	XP_004167099	Epimerase family protein slr1223-like	Cucumis sativus	59.25	0.1424	2	3	3	4	309	33.3	9.47	1.05	0.000740385	1.15334	0.000801607
Csa4M052620.1	XP_004148994	UDP-glucose 4-epimerase GEPI48-like	Cucumis sativus	253.91	0.4441	1	6	10	29	349	38.3	8.24	1.05	0.0202569	1.24505	9.88383e-12
Csa3M843790.1	XP_004158335	Uncharacterized protein LOC101225062	Cucumis sativus	62	0.1178	1	3	3	4	348	38.2	7.2	1.05	0.0244627	1.2668	0.000413117
Csa5M580620.1	NP_001267500	Alpha-galactosidase-like precursor	Cucumis sativus	264.27	0.3658	2	9	9	30	339	37.5	5.73	1.051	0.063265	0.720327	0.046074
Csa6M087860.1	XP_004140671	Glutaredoxin-C5, chloroplastic-like	Cucumis sativus	57.54	0.2577	1	3	3	7	194	21.3	9.61	1.051	0.408755	0.76397	5.48703e-13
Csa3M222790.1	XP_004146260	Ferredoxin-1, chloroplastic-like	Cucumis sativus	30.44	0.2297	1	3	3	5	148	16.3	4.81	1.051	0.00208154	0.764964	0.0125581
Csa1M701380.1	XP_004145437	14 kDa zinc-binding protein-like	Cucumis sativus	91.44	0.2404	1	3	3	9	183	19.9	9.26	1.051	0.0424083	0.792674	0.297112
Csa5M199270.1	XP_004149243	Probable aquaporin PIP1-4-like isoform 1	Cucumis sativus	360.15	0.3699	2	1	5	46	292	31.4	7.83	1.051	0.0840919	1.04529	0.300102
Csa4M083510.1	XP_004137224	Probable rhamnose biosynthetic enzyme 1-like	Cucumis sativus	75.32	0.0522	1	2	2	3	670	75.2	7.4	1.051	0.0509454	1.23	2.40052e-10
Csa7M009190.1	XP_004169056	5'-methylthioadenosine/S-adenosylhomocysteine nucleosidase 1-like	Cucumis sativus	76.5	0.4436	1	8	8	12	266	28.8	5.05	1.051	0.393616	1.30132	2.73508e-12
Csa4M089780.1	XP_004156525	Ubiquitin-60S ribosomal protein L40-like	Cucumis sativus	120.34	0.3529	2	3	3	38	136	15.6	9.47	1.052	0.139051	0.85702	0.125935
Csa5M165170.1	XP_004152394	3-isopropylmalate dehydratase small subunit-like	Cucumis sativus	89.96	0.2903	1	4	4	8	248	26.4	6.39	1.052	0.048073	0.877916	0.00907519
Csa3M848120.1	XP_004146811	Eukaryotic initiation factor 4A-8-like	Cucumis sativus	204.24	0.4794	1	2	17	56	413	46.8	5.57	1.052	0.161982	1.25377	0.000142879
Csa3M556200.1	XP_004148000	Chaperone protein ClpB3, chloroplastic-like	Cucumis sativus	159.55	0.1449	1	10	10	10	973	109.2	6.65	1.052	0.0268221	1.41594	0.132368
Csa4M017150.1	XP_004152080	UDP-glycosyltransferase 92A1-like	Cucumis sativus	31.41	0.0241	1	1	1	1	497	56	6.28	1.052	0.0240261	1.58602	0.0167517
Csa3M186700.1	XP_004140735	Uncharacterized protein LOC101206373 isoform 1	Cucumis sativus	29.12	0.2137	1	1	3	3	117	12.9	6.8	1.053	0.0129538	0.594848	4.17666e-08
Csa5M453160.1	XP_004143748	Xanthoxin dehydrogenase-like	Cucumis sativus	61.51	0.0607	1	1	1	1	280	30.2	6.44	1.053	0.1037	0.921296	0.00103432
Csa6M404190.1	XP_004146748	Xylulose kinase-like	Cucumis sativus	33.7	0.0323	1	1	1	1	558	61.3	6.28	1.053	0.102123	1.71681	2.77691e-28
Csa3M731030.1	XP_004137706	Monothiol glutaredoxin-S16, chloroplastic-like	Cucumis sativus	52.04	0.1453	1	4	4	8	296	32.4	6.42	1.054	0.172944	0.859083	0.0462001
Csa7M037510.1	XP_004144534	Fasciclin-like arabinogalactan protein 7-like	Cucumis sativus	35.89	0.102	1	2	2	7	255	26.9	5.67	1.054	0.124849	0.88093	0.00520853
CsaUNM021720.1	XP_004151296	Chloroplast processing peptidase-like	Cucumis sativus	29.61	0.1088	1	2	2	2	331	36.5	6.44	1.054	0.145719	0.89748	0.00714897
Csa3M110620.1	XP_004155227	Elongation factor 1-gamma-like	Cucumis sativus	203.45	0.3509	1	6	11	31	379	42.7	5.22	1.054	0.000147416	1.15042	0.00839821
Csa6M517420.1	XP_004134699	30S ribosomal protein S5, chloroplastic-like	Cucumis sativus	441.61	0.3116	1	12	12	98	353	38.1	9.31	1.055	0.0193102	0.943299	0.147498
Csa4M083700.1	XP_004137217	Malate dehydrogenase, mitochondrial-like	Cucumis sativus	4160.54	0.6052	1	16	19	227	347	36.2	8.35	1.056	0.0913551	0.720437	0.0162763
Csa1M225410.1	XP_004150527	Bifunctional purple acid phosphatase 26-like	Cucumis sativus	51.35	0.079	1	3	3	5	481	55.6	6.83	1.056	0.0265999	0.980989	0.109496
Csa4M012480.1	XP_004152111	Phosphoglucan, water dikinase, chloroplastic-like	Cucumis sativus	33.62	0.05	1	4	4	5	1241	137.1	5.77	1.056	0.10982	1.03811	0.474111
Csa6M153460.1	XP_004149284	Glucose-1-phosphate adenylyltransferase large subunit 1, chloroplastic-like	Cucumis sativus	160.86	0.2432	2	6	10	19	518	57.7	8.78	1.056	0.0974941	1.0908	0.0153806
Csa5M266840.1	XP_004140401	U6 snRNA-associated Sm-like protein LSm6-like	Cucumis sativus	30.13	0.0761	1	1	1	1	92	9.9	9.07	1.056	0.0734623	1.70018	5.33952e-06
Csa3M168950.1	XP_004147618	U5 small nuclear ribonucleoprotein 200 kDa helicase-like	Cucumis sativus	25.16	0.0097	1	2	2	2	2175	246.4	5.92	1.057	0.173306	0.44754	0.00550742
Csa2M008710.1	XP_004139285	Outer membrane lipoprotein blc-like	Cucumis sativus	0	0.0486	1	1	1	1	185	21.6	7.53	1.057	0.0969839	0.936954	0.0581888
Csa1M599420.1	XP_004144062	Uncharacterized protein LOC101215929	Cucumis sativus	29.18	0.0608	2	3	3	4	674	74	7.55	1.057	0.272029	0.948665	0.294607
Csa2M074290.1	XP_004152825	Isopentenyl-diphosphate Delta-isomerase II-like	Cucumis sativus	34.79	0.0804	1	1	1	1	286	32.4	6.24	1.057	0.0958753	1.01313	0.0401054
Csa2M008770.1	XP_004159398	Adenylate kinase family protein-like	Cucumis sativus	42.85	0.084	1	3	3	4	595	66	8.84	1.057	0.00121283	2.32413	0.00137547
Csa5M638310.1	XP_004141456	Probable prefoldin subunit 2-like	Cucumis sativus	54.31	0.3311	1	3	3	3	148	16.5	5.31	1.058	0.0105633	0.309307	1.29634e-11
Csa3M073830.1	XP_004149339	Uncharacterized protein LOC101218090	Cucumis sativus	32.21	0.0324	1	1	1	2	309	34.7	6.6	1.058	0.0115951	0.70073	3.87127e-05
Csa7M446710.1	XP_004141777	Heat shock 70 kDa protein 15-like	Cucumis sativus	230.46	0.2491	1	16	16	28	843	92.8	5.58	1.058	0.025821	1.0455	0.241084
Csa6M000080.1	NP_001267603	Uncharacterized protein LOC101208382	Cucumis sativus	118.85	0.1584	1	4	4	12	322	37.4	4.88	1.058	0.000514033	1.21215	9.81471e-07
Csa1M181560.1	XP_004139535	Vesicle-fusing ATPase-like	Cucumis sativus	35.1	0.0455	1	1	1	1	330	35.8	5.57	1.059	0.000355959	0.415493	0.000129562
Csa3M769090.1	XP_004150471	30S ribosomal protein S10, chloroplastic-like	Cucumis sativus	256.56	0.3107	1	6	6	63	206	22.6	7.49	1.059	0.0420672	0.657383	0.00175628
Csa7M195260.1	XP_004139771	Fructose-bisphosphate aldolase, cytoplasmic isozyme 1-like	Cucumis sativus	873.83	0.5682	1	12	15	89	403	43.1	6.57	1.059	0.011186	0.778698	0.0935347
Csa2M006830.1	XP_004139304	Uncharacterized protein LOC101219635	Cucumis sativus	47.43	0.1176	1	2	2	2	289	32.5	4.86	1.059	0.0603409	0.779401	2.96329e-10
Csa5M523190.1	KGN51374	Glutaredoxin	Cucumis sativus	306.18	0.5607	1	5	5	21	107	11.2	8.31	1.059	0.0903135	0.827068	0.438463
Csa3M081930.1	XP_004150766	Flavoprotein WrbA-like	Cucumis sativus	226	0.5172	1	8	8	22	203	21.7	6.95	1.059	0.544057	0.857036	0.0494255
Csa4M004820.1	XP_004152214	Monothiol glutaredoxin-S15, mitochondrial-like	Cucumis sativus	25.8	0.193	1	3	3	4	171	19	8.13	1.059	0.0123047	0.858753	0.0568018
Csa1M604600.1	XP_004149019	Formate--tetrahydrofolate ligase-like	Cucumis sativus	249.21	0.3176	1	14	14	33	636	68	7.5	1.059	0.105127	0.913732	0.393904
Csa5M649280.1	XP_004156204	Bifunctional aspartokinase/homoserine dehydrogenase, chloroplastic-like	Cucumis sativus	37.41	0.0686	1	5	5	5	918	101	6.89	1.059	0.0157766	1.10919	1.20333e-05
Csa1M003540.1	XP_004171553	Elongation factor Tu, chloroplastic-like	Cucumis sativus	2237.4	0.527	1	18	18	164	408	44.1	6.47	1.059	0.0668118	1.27674	0.026811
Csa6M538680.1	XP_004134516	Peptidyl-prolyl cis-trans isomerase FKBP13, chloroplastic-like isoform 1	Cucumis sativus	185.56	0.3505	1	6	6	23	214	22.4	9.07	1.06	0.126399	0.731983	3.37457e-06
Csa3M889840.1	XP_004136276	Thylakoid lumenal 29 kDa protein, chloroplastic-like	Cucumis sativus	1109.02	0.5326	1	19	19	158	368	40.3	7.9	1.06	0.0112195	0.805882	0.0520407
Csa5M160220.1	XP_004147587	Monocopper oxidase-like protein SKU5-like	Cucumis sativus	61.35	0.0794	1	3	3	3	592	66.2	8.09	1.06	0.00509029	0.918074	0.0226414
Csa6M029440.1	XP_004150928	Riboflavin biosynthesis protein ribBA, chloroplastic-like	Cucumis sativus	28.06	0.0568	1	3	3	3	546	59.4	6.7	1.06	0.163912	1.06914	0.0100541
Csa3M734060.1	XP_004137761	Coatomer subunit delta-like	Cucumis sativus	52.12	0.0566	3	3	3	4	530	57.9	5.72	1.06	0.00140474	1.17294	0.139219
Csa5M166470.1	XP_004152377	Kinesin-like protein KIF22-like	Cucumis sativus	0	0.0084	1	1	1	9	712	78	7.4	1.06	0.000507682	1.58949	0.000218621
Csa4M049620.1	XP_004146533	2-C-methyl-D-erythritol 2,4-cyclodiphosphate synthase, chloroplastic-like	Cucumis sativus	30.59	0.1159	1	2	2	3	233	24.7	8.09	1.061	0.00036007	0.629123	0.0130637
Csa3M125530.1	XP_004133905	Dihydrodipicolinate synthase 2, chloroplastic-like	Cucumis sativus	115.7	0.0967	1	3	3	4	362	40	6.07	1.061	0.0470505	0.818555	0.0721535
Csa5M150390.2	XP_004143868	Long chain acyl-CoA synthetase 4-like	Cucumis sativus	83.71	0.0303	2	1	1	2	594	66.7	6.55	1.061	0.149057	1.00752	0.35001
Csa3M144230.1	XP_004134113	ATP sulfurylase 1, chloroplastic-like	Cucumis sativus	0	0.0921	1	2	4	4	467	52	8.41	1.061	0.00101213	1.03521	0.0654695
Csa4M082360.1	XP_004137241	Uncharacterized protein LOC101212934	Cucumis sativus	115.51	0.235	3	7	7	9	434	46.7	6.32	1.061	0.0276786	1.1186	0.000172728
Csa1M168350.1	XP_004139499	Uncharacterized protein LOC101209111	Cucumis sativus	623.8	0.2192	1	3	3	28	146	15.6	9.99	1.061	0.214118	1.43759	2.23038e-06
Csa2M285300.1	XP_004148024	Red chlorophyll catabolite reductase, chloroplastic-like	Cucumis sativus	145.09	0.1656	1	4	4	7	314	35	5.35	1.061	0.161981	1.54805	0.00040647
Csa2M372130.1	XP_004148412	Glucose-6-phosphate isomerase (GPI) 1, chloroplastic-like	Cucumis sativus	69.48	0.1939	2	6	6	7	624	68	5.57	1.061	0.00742652	1.74929	8.39511e-21
Csa2M285920.1	XP_004148033	Methionine aminopeptidase 1D, chloroplastic/mitochondrial-like	Cucumis sativus	41.85	0.0341	1	1	1	1	352	38.7	7.75	1.062	0.0130422	1.08464	0.150704
Csa6M052640.1	XP_004140938	Uncharacterized oxidoreductase At4g09670-like	Cucumis sativus	26.18	0.1727	2	5	5	6	359	39.3	6.46	1.062	0.00313595	1.08606	0.526432
Csa5M314860.1	XP_004148914	Protein TIC 40, chloroplastic-like	Cucumis sativus	502.05	0.5592	1	7	7	34	152	17.4	5	1.062	0.022848	1.11818	0.014614
Csa5M308770.1	XP_004171505	DEAD-box ATP-dependent RNA helicase 38-like	Cucumis sativus	21.29	0.1151	2	4	4	4	478	52.9	6.47	1.062	5.83309e-06	1.14077	3.59307e-05
Csa5M212590.1	XP_004163526	40S ribosomal protein S4-like	Cucumis sativus	59.75	0.2765	2	3	7	11	264	29.8	10.29	1.062	6.68948e-05	1.24943	0.000318462
Csa3M842710.1	XP_004141134	Tubulin alpha-3 chain-like	Cucumis sativus	405.73	0.4521	1	3	15	56	449	49.6	5.1	1.062	0.0188775	1.52489	1.74655e-15
Csa3M728130.1	XP_004137680	Non-specific lipid-transfer protein-like isoform 2	Cucumis sativus	1370.01	0.5041	1	5	5	101	121	12.3	8.57	1.063	5.17351e-06	0.774134	0.00270207
Csa6M507050.1	XP_004134856	26S proteasome non-ATPase regulatory subunit 4-like	Cucumis sativus	64.69	0.2084	1	3	5	9	403	42.6	4.64	1.063	0.00367407	0.818373	0.00152832
Csa3M859690.1	XP_004147858	Ornithine carbamoyltransferase, chloroplastic-like	Cucumis sativus	61.32	0.1772	1	6	6	9	378	41.8	8.18	1.063	0.0537925	0.849732	4.63193e-05
Csa3M073920.1	XP_004149346	Glucan endo-1,3-beta-glucosidase 13-like	Cucumis sativus	41.56	0.0437	1	1	1	4	458	49.5	5.12	1.064	0.245254	0.712105	0.000141965
Csa1M651650.1	XP_004139092	Thioredoxin F2, chloroplastic-like	Cucumis sativus	325	0.3222	1	6	6	40	180	19.4	8.92	1.064	0.0391513	0.714393	0.020286
Csa4M017040.1	XP_004152090	Clathrin interactor EPSIN 2-like	Cucumis sativus	31.66	0.0131	1	1	1	1	841	90.8	6.61	1.064	0.0776209	0.92944	0.0120117
Csa3M047910.1	XP_004148258	RPM1-interacting protein 4-like	Cucumis sativus	0	0.1447	1	1	1	1	76	8.2	9.2	1.065	0.0506427	0.730223	2.18241e-07
Csa1M660140.1	XP_004142558	Tryptophan synthase beta chain 2, chloroplastic-like	Cucumis sativus	45.85	0.072	1	2	2	4	472	51.5	7.06	1.065	0.00357621	1.13658	3.57716e-05
Csa2M060530.1	XP_004163028	Subtilisin-like protease-like	Cucumis sativus	0	0.0637	1	3	3	3	816	87.6	7.5	1.065	0.000477434	1.26091	0.00667547
Csa3M462670.1	XP_004150601	Protein SEC13 homolog	Cucumis sativus	35.63	0.0498	1	1	1	1	301	32.6	6.21	1.065	0.150219	3.82798	0.0094139
Csa1M002140.1	XP-004138057	Nucleolar protein 56-like	Cucumis sativus	0	0.0272	1	1	1	2	552	61.7	8.85	1.066	0.0982262	0.703664	0.00348185
Csa6M446420.1	XP_004143268	Cell division cycle protein 48 homolog	Cucumis sativus	192.78	0.2962	3	1	19	31	807	89.6	5.26	1.066	0.00137406	1.06722	0.600979
Csa3M878840.1	XP_004136342	Cytochrome b-c1 complex subunit 7-2-like	Cucumis sativus	257.73	0.4262	1	4	4	22	122	14.7	9.66	1.066	0.0283879	1.07245	0.00159881
Csa2M336090.1	XP_004147345	Glutathione S-transferase zeta class-like	Cucumis sativus	31.27	0.1182	1	1	1	2	203	22.6	6.93	1.066	0.00128055	1.11087	0.000661004
Csa4M647480.1	XP_004172555	Uncharacterized protein LOC101231129	Cucumis sativus	30.82	0.0543	1	1	1	1	221	24.7	5.19	1.066	0.0629615	1.30778	0.104779
Csa2M337790.1	XP_004147328	Ribosome-binding factor PSRP1, chloroplastic-like	Cucumis sativus	55.48	0.085	1	1	1	1	247	27.5	8.72	1.066	0.0921802	2.71961	5.45877e-08
Csa6M115630.1	XP_004139984	Ankyrin repeat domain-containing protein 2-like	Cucumis sativus	125.32	0.3398	1	8	9	38	359	38.7	4.64	1.067	0.0206056	0.662225	0.0209104
Csa6M148290.1	XP_004145768	Superoxide dismutase [Cu-Zn], chloroplastic-like	Cucumis sativus	2831.88	0.5247	1	8	8	170	223	22.6	6.35	1.067	0.00211088	0.756983	0.126006
Csa4M036590.1	XP_004149146	Alanine--glyoxylate aminotransferase 2 homolog 1, mitochondrial-like	Cucumis sativus	38.67	0.0844	1	2	2	2	486	53	7.59	1.067	0.0330565	0.890542	0.00450128
Csa1M050200.1	XP_004152514	Nucleoside diphosphate kinase 2, chloroplastic-like	Cucumis sativus	315.51	0.3436	1	5	6	32	227	25.2	9.03	1.067	0.00136587	0.97624	0.175086
Csa1M051810.1	XP_004145138	Calnexin homolog 1-like	Cucumis sativus	97.64	0.1707	1	8	8	12	539	60.7	4.89	1.067	0.00727965	1.13946	0.247951
Csa2M258680.1	XP_004147008	40S ribosomal protein S12-like	Cucumis sativus	303.35	0.55	1	1	7	51	140	14.8	6.18	1.068	0.193363	0.640251	0.0514349
Csa4M064020.1	XP_004147752	Photosystem II 10 kDa polypeptide, chloroplastic-like isoform 1	Cucumis sativus	630.24	0.1812	1	3	3	122	138	14.3	9.63	1.068	0.000110447	1.0352	0.0861317
Csa6M112440.1	XP_004140001	Uncharacterized protein LOC101219556	Cucumis sativus	36.07	0.1463	1	2	2	4	123	13.6	9.88	1.069	0.0303091	0.938716	0.0751692
Csa4M154320.1	AFU51543	Polygalacturonase-inhibiting protein 1	Cucumis sativus	157.95	0.4024	2	13	13	42	328	36.9	8.7	1.069	0.00117975	1.00287	0.310317
Csa3M851770.1	XP_004150098	Probable ADP-ribosylation factor GTPase-activating protein AGD5-like	Cucumis sativus	26.93	0.0627	1	3	3	3	510	55	8.43	1.069	0.410302	1.02641	0.480445
Csa6M008750.1	XP_004138454	Mannose-1-phosphate guanylyltransferase 1-like	Cucumis sativus	37.12	0.0305	1	1	1	3	361	39.4	7.49	1.069	0.383817	1.45364	0.030766
Csa1M066480.1	XP_004145092	Oxygen-evolving enhancer protein 3-2, chloroplastic-like	Cucumis sativus	1825.93	0.4805	1	13	13	499	231	24.7	9.41	1.07	0.0829272	0.661229	0.00149732
Csa2M371100.1	XP_004148418	Aspartic proteinase nepenthesin-1-like	Cucumis sativus	134.44	0.2362	1	6	6	13	436	46	7.49	1.07	0.00499851	0.695273	0.00162768
Csa1M005680.1	XP_004138124	Uncharacterized protein At5g50100, mitochondrial-like	Cucumis sativus	49.66	0.0538	1	1	1	1	223	25	8.98	1.07	0.215626	0.960484	0.000421308
Csa5M585420.1	XP_004135530	Protein translocase subunit SECA1, chloroplastic-like	Cucumis sativus	78.37	0.1241	1	9	9	12	1023	115.3	6.73	1.07	0.0604437	1.13038	4.92119e-05
Csa1M568550.1	XP_004135583	Probable protein phosphatase 2C 5-like	Cucumis sativus	68.75	0.0491	1	1	1	1	428	46.2	7.78	1.071	0.443707	0.540251	3.28237e-07
Csa2M049880.1	XP_004149094	Uncharacterized protein LOC101215475	Cucumis sativus	31.27	0.005	1	1	1	2	1192	133.8	6.21	1.071	0.0671666	0.567308	2.05298e-05
Csa1M256200.1	XP_004146682	Eukaryotic translation initiation factor 5A-like	Cucumis sativus	60.4	0.3063	2	3	4	9	160	17.5	5.99	1.071	0.151965	0.694255	2.09659e-11
Csa6M501260.1	XP_004143492	Gamma-glutamyltranspeptidase 1-like	Cucumis sativus	60.74	0.0784	1	2	2	3	587	62.6	9.39	1.071	0.000574869	0.938361	0.710335
Csa5M348050.1	XP_004170365	Glutamate decarboxylase 4-like	Cucumis sativus	25.77	0.1784	5	8	8	10	499	56.6	5.72	1.071	0.261938	1.25028	9.0321e-07
Csa4M314430.1	XP_004173159	Macrophage migration inhibitory factor homolog isoform 2	Cucumis sativus	411.34	0.5043	2	5	5	61	115	12.1	8.1	1.072	0.468088	0.731944	5.51487e-06
Csa2M379280.1	XP_004138751	Uncharacterized protein LOC101202753 isoform 1	Cucumis sativus	34.83	0.0511	1	1	1	2	176	19.4	8.94	1.072	0.00135749	0.828916	0.00557649
Csa3M133180.2	XP_004134015	Probable pectate lyase 15-like	Cucumis sativus	47.15	0.0376	2	1	1	1	372	40.9	7.9	1.072	0.0143951	0.973333	0.67448
Csa3M656490.1	XP_004148575	Alanine--tRNA ligase-like	Cucumis sativus	67.1	0.0592	1	5	5	6	1030	113.3	6.18	1.072	0.0103226	1.12614	0.0356637
Csa1M120460.1	XP_004139441	Sulfite oxidase-like	Cucumis sativus	51.44	0.1272	1	3	3	3	393	43.7	8.19	1.072	0.0673485	1.27882	0.00994821
Csa2M009390.1	XP_008456646	Large proline-rich protein BAG6-like	Cucumis melo	42.62	0.0409	1	2	2	2	709	75.7	5.45	1.073	0.0102003	0.639302	0.00244472
Csa3M038120.1	XP_004147960	Copper chaperone for superoxide dismutase-like	Cucumis sativus	33.24	0.128	1	4	4	4	328	34.8	5.27	1.073	0.100384	0.806537	0.0579906
Csa1M004940.2	XP_004138109	Peroxisomal membrane protein PEX14-like	Cucumis sativus	51.33	0.1446	2	5	5	6	498	53.9	5.5	1.073	0.402618	0.880863	0.00514383
Csa7M193760.1	XP_004139770	SufE-like protein, chloroplastic-like	Cucumis sativus	58.39	0.2347	1	5	5	7	392	43.5	9.35	1.073	0.201428	0.902519	0.202729
Csa1M025780.1	XP_004137360	Lysosomal beta glucosidase-like	Cucumis sativus	38.16	0.0732	5	3	5	10	628	68.5	8.51	1.073	0.0612891	0.964326	0.000227273
Csa6M445150.2	XP_004143246	Aquaporin PIP2-2-like	Cucumis sativus	28.28	0.2284	2	2	2	3	197	20.9	9.72	1.073	0.0384501	1.07635	0.00427879
Csa5M153020.1	XP_004143901	Probable aquaporin PIP1-2-like	Cucumis sativus	112.28	0.1573	1	1	2	12	286	30.7	9.13	1.073	0.00358975	1.75281	3.63057e-13
Csa5M182730.1	XP_004147680	Ribulose bisphosphate carboxylase/oxygenase activase 1 (RA 1), chloroplastic-like	Cucumis sativus	15977.8	0.6569	2	20	31	1723	443	48.3	8.13	1.073	0.0550785	2.00402	0.00366416
Csa3M778270.1	XP_004136700	Momilactone A synthase-like	Cucumis sativus	115.32	0.2058	2	5	5	9	277	29.1	6.14	1.074	0.0857115	0.747278	1.82022e-07
Csa3M739020.1	XP_004137818	V-type proton ATPase subunit G-like isoform 1	Cucumis sativus	302.32	0.6606	1	8	8	39	109	12.1	7.5	1.074	0.00518045	0.83724	0.00352931
Csa3M073810.1	XP_004149337	Vacuolar protein sorting-associated protein VTA1 homolog	Cucumis sativus	68.92	0.0448	1	1	1	2	424	47.1	6.32	1.074	5.55161e-07	0.943555	0.0268946
Csa5M609610.1	XP_004166222	Alpha-xylosidase 1-like	Cucumis sativus	231.82	0.1504	1	8	10	30	931	103.4	6.83	1.074	0.0228835	0.948246	0.362761
Csa3M895840.1	XP_004161765	Uncharacterized methyltransferase At1g78140, chloroplastic-like	Cucumis sativus	38.63	0.0667	1	1	1	10	180	19.8	7.06	1.074	0.0634183	1.30218	0.00168047
Csa3M828940.1	XP_004147456	Thaumatin-like protein-like	Cucumis sativus	24.22	0.107	1	2	2	3	271	29.3	6.49	1.074	0.1002	1.58766	7.40435e-05
Csa6M124220.1	XP_004139955	Metacaspase-5-like	Cucumis sativus	123.15	0.1378	1	5	5	18	421	46.1	5.15	1.075	0.0852005	0.651769	1.02926e-05
Csa5M606550.1	XP_004135154	Uncharacterized protein LOC101213972	Cucumis sativus	1199.49	0.7622	1	10	10	185	143	15	5.39	1.075	0.00827446	0.652201	2.43684e-06
Csa3M740140.1	XP_004137832	Cell division cycle protein 48 homolog	Cucumis sativus	220.69	0.3296	1	2	20	32	804	89.3	5.19	1.075	0.000408517	0.667139	0.0010068
Csa3M127790.1	XP_004133959	UMP/CMP kinase-like	Cucumis sativus	113.74	0.2249	1	2	3	7	209	23.2	5.54	1.075	0.674337	0.82244	0.593369
Csa1M266160.1	XP_004146702	Transmembrane 9 superfamily member 4-like	Cucumis sativus	59.54	0.0274	2	1	1	1	657	74.1	6.79	1.075	0.584136	1.82389	0.024781
Csa4M622760.1	XP_004146009	Chalcone--flavonone isomerase 2-like	Cucumis sativus	0	0.0899	1	2	2	2	278	29.7	7.14	1.075	0.00495824	2.11818	2.57515e-08
Csa4M031000.1	XP_004163490	Inositol-3-phosphate synthase-like	Cucumis sativus	46.48	0.2471	2	12	12	17	510	56.3	5.74	1.076	0.106855	0.87906	6.40448e-05
Csa3M119600.1	XP_004133814	Thioredoxin-like 2, chloroplastic-like	Cucumis sativus	32.44	0.1161	1	2	2	4	224	25.3	8.53	1.076	0.00284879	1.26022	0.0105711
Csa5M464810.1	XP_004143764	Uncharacterized protein LOC101223187	Cucumis sativus	57.63	0.0627	1	1	1	1	255	28.3	9.09	1.076	0.0702095	3.76344	0.00057512
Csa5M160200.1	XP_004147585	Thylakoid lumenal protein At1g12250, chloroplastic-like	Cucumis sativus	92.04	0.233	1	6	6	10	279	29.9	8.28	1.077	0.0976734	0.82967	0.0168933
Csa1M604040.1	XP_004149015	L-ascorbate oxidase-like	Cucumis sativus	82.67	0.121	1	5	5	11	587	65.8	7.49	1.077	0.0709204	1.16937	0.00573312
Csa7M363070.1	XP_004149325	Peptidyl-prolyl cis-trans isomerase FKBP15-2-like	Cucumis sativus	95.37	0.1867	1	2	2	5	150	15.9	6.55	1.078	0.0159925	0.724386	0.00281233
Csa7M067480.1	XP_004136906	Soluble inorganic pyrophosphatase 1, chloroplastic-like	Cucumis sativus	796.48	0.4324	1	14	14	122	296	33	5.78	1.078	0.0889681	0.740664	0.000153527
Csa3M147780.1	XP_004134141	Photosystem I reaction center subunit II, chloroplastic-like	Cucumis sativus	3463.5	0.343	1	9	9	504	207	22.7	9.52	1.078	0.00417745	0.778075	0.202141
Csa6M408170.1	XP_004140080	Chloroplast stem-loop binding protein of 41 kDa a, chloroplastic-like	Cucumis sativus	1532.74	0.4377	1	18	18	185	409	44.5	7.06	1.078	0.157879	0.783577	0.0865459
Csa6M199800.1	XP_004150810	Uncharacterized protein LOC101221257	Cucumis sativus	69.27	0.1144	1	4	4	8	341	37.8	8.34	1.078	0.00502205	1.1697	0.000337909
Csa2M386090.1	XP_004138679	Uncharacterized protein LOC101205088	Cucumis sativus	52.13	0.1278	1	1	1	1	133	15.1	4.98	1.078	0.00119561	1.30019	0.800728
Csa5M623540.1	XP_004142418	ATP synthase subunit d, mitochondrial-like	Cucumis sativus	205.94	0.619	1	11	11	54	168	19.7	5.29	1.079	0.0052071	0.71653	0.0318419
Csa7M433220.1	XP_004135840	Uncharacterized protein LOC101204920	Cucumis sativus	169.74	0.343	1	6	6	16	277	29.8	9.58	1.079	0.0190778	0.84811	0.0654276
Csa3M778440.1	XP_004136706	Aspartic proteinase nepenthesin-2-like	Cucumis sativus	29.28	0.1028	1	5	5	7	457	49.7	8.59	1.079	0.0308224	0.852696	0.0369792
Csa5M646710.1	XP_004141517	Uncharacterized protein LOC101218376	Cucumis sativus	98.16	0.4928	1	6	6	19	138	15.2	8.56	1.08	0.611463	0.772603	0
Csa2M380000.1	XP_004138736	GTP-binding nuclear protein Ran-3-like	Cucumis sativus	64.18	0.5701	2	3	8	16	221	25.3	6.87	1.08	0.00541315	0.864594	3.36372e-06
Csa2M354020.1	XP_004142905	Uncharacterized protein LOC101212562	Cucumis sativus	185.74	0.1923	1	4	4	7	260	28.4	10.27	1.08	0.0011521	0.971872	0.0848991
Csa4M107390.1	XP_004137170	Uncharacterized protein LOC101215901	Cucumis sativus	20.78	0.0401	1	1	1	1	424	45.7	6.83	1.08	0.00649705	1.14743	0.0473307
Csa1M042930.1	XP_004137511	Probable inactive receptor kinase At1g48480-like	Cucumis sativus	28.88	0.0603	1	2	2	3	663	71.2	7.12	1.08	0.0022972	1.15907	2.61679e-12
Csa2M349660.1	XP_004143056	Uncharacterized protein LOC101208559	Cucumis sativus	27.14	0.0284	1	1	1	1	703	79.7	5.8	1.08	0.0506971	1.15907	0.000156952
Csa3M889990.1	XP_004136264	Uncharacterized protein LOC101207469	Cucumis sativus	33.68	0.0226	1	1	1	1	530	59.5	7.43	1.08	0.0104329	1.15907	0.00169746
Csa6M319770.1	XP_004168411	Glyoxysomal fatty acid beta-oxidation multifunctional protein MFP-a-like isoform 2	Cucumis sativus	48.06	0.0331	1	1	1	1	725	79.1	9.09	1.08	0.0735825	1.15907	0.708036
Csa7M420680.1	XP_004136135	Uncharacterized protein LOC101214782	Cucumis sativus	73.16	0.0178	2	1	1	1	1010	113.3	5.97	1.08	0.00523475	1.15907	0.00133498
Csa6M042490.1	XP_004140890	Fructose-1,6-bisphosphatase, cytosolic-like	Cucumis sativus	288.97	0.4159	1	10	10	33	339	37	5.59	1.08	0.00017476	1.2895	0.00271965
Csa5M589930.1	YP_247626	Photosystem II 47 kDa protein	Cucumis sativus	34.27	0.0139	1	1	1	1	432	49.5	8.76	1.08	0.00880459	1.73563	1.11708e-06
Csa3M516570.1	XP_004149846	Coatomer subunit beta'-2-like	Cucumis sativus	31.57	0.0273	1	2	2	2	915	103.4	5.07	1.08	0.000372537	1.77374	0.0025744
Csa3M731110.1	XP_004137713	SelT (selenoprotein T)-like protein	Cucumis sativus	42.13	0.0969	1	1	1	1	227	25.2	9.29	1.08	0.000500981	2.04892	3.88141e-32
Csa7M394660.1	XP_004160536	Peptide chain release factor 1-like	Cucumis sativus	0	0.0364	1	1	1	1	412	46.5	6.25	1.08	0.34725	2.06849	5.16344e-06
Csa1M002900.1	XP_004138079	Probable galactinol--sucrose galactosyltransferase 2-like, raffinose synthase-like	Cucumis sativus	51.72	0.0414	1	1	4	5	773	86.2	6.8	1.08	0.354153	2.6867	0.00829459
Csa3M731210.1	XP_004137720	Probable pyridoxal biosynthesis protein PDX1-like	Cucumis sativus	226.66	0.4481	2	12	12	37	308	32.9	6.18	1.081	0.147888	0.806081	0.000297635
Csa5M649320.1	XP_004141539	Uncharacterized protein LOC101203078	Cucumis sativus	32.88	0.0712	1	5	6	13	787	83.8	4.94	1.081	0.00332382	0.806569	0.0488072
Csa2M418340.1	KGN63247	Hypothetical protein	Cucumis sativus	0	0.104	1	2	2	3	173	19.1	10.14	1.081	0.0268552	0.89227	0.137633
Csa7M352420.1	XP_004149774	Galacturonosyltransferase 8-like	Cucumis sativus	31.23	0.053	1	2	2	2	566	65.4	9	1.081	0.530852	0.961934	0.404556
Csa6M109650.1	XP_004140487	Putative lipid-binding protein At4g00165-like	Cucumis sativus	68.5	0.0687	1	1	1	5	131	13.5	8.62	1.081	0.000198045	0.995045	0.366658
Csa6M181590.1	XP_004143167	Ubiquitin-activating enzyme E1 2-like	Cucumis sativus	117.89	0.1085	1	9	9	11	1161	129.1	5.47	1.081	0.0325377	1.07853	0.0615107
Csa6M525720.1	XP_004134552	Eukaryotic translation initiation factor 3 subunit D-like	Cucumis sativus	29.3	0.0618	1	3	3	4	566	64.2	5.33	1.081	0.00598556	1.25424	0.0204229
Csa6M011710.1	XP_004138417	Clathrin heavy chain 1-like	Cucumis sativus	193.75	0.1523	1	15	15	23	1497	168.9	5.38	1.081	0.00532308	1.37862	5.11042e-05
Csa1M573730.1	XP_004135659	Asparagine--tRNA ligase, cytoplasmic 1-like	Cucumis sativus	71.63	0.1049	1	5	5	7	572	64.1	6.27	1.081	0.400601	1.39945	1.08732e-15
Csa3M112770.1	XP_004146916	60S ribosomal protein L15-like isoform 1	Cucumis sativus	27.18	0.0784	2	1	1	4	204	24.2	11.37	1.082	0.253583	1.00098	0.578066
Csa3M002780.1	XP_004146142	Ferredoxin--NADP reductase, leaf isozyme, chloroplastic-like	Cucumis sativus	961.34	0.5472	1	26	26	154	413	46.3	8.51	1.082	0.288761	1.37206	0.000291613
Csa3M824890.1	XP_004136693	Uncharacterized protein At5g39570-like	Cucumis sativus	53.28	0.3498	1	8	8	13	323	36.7	4.75	1.084	0.000109309	0.500552	9.72414e-07
Csa5M623870.1	XP_004142420	Aspartic proteinase nepenthesin-1-like	Cucumis sativus	77.37	0.2222	1	8	8	19	441	47.2	9.47	1.084	0.000230905	0.745868	0.00685536
Csa2M200940.1	XP_004150909	Acylamino-acid-releasing enzyme-like	Cucumis sativus	0	0.0181	1	1	1	1	773	85.1	6.39	1.084	0.453507	1.18931	0.154057
Csa4M297440.2	XP_004142052	Uracil phosphoribosyltransferase-like, chloroplastic precursor	Cucumis sativus	470.41	0.6987	2	12	12	41	229	24.9	6.39	1.085	0.0461179	0.657727	0.0140743
Csa2M437130.1	XP_004148088	S-norcoclaurine synthase-like isoform 1	Cucumis sativus	43.16	0.1026	1	1	1	1	156	17.6	4.98	1.085	0.000196351	1.95334	0.00721129
Csa6M095890.1	XP_004140529	31 kDa ribonucleoprotein, chloroplastic-like	Cucumis sativus	84.46	0.3252	1	7	7	16	286	31.7	8.82	1.086	0.161193	0.783396	0.368887
Csa3M824220.1	XP_004136682	Lamin-like protein-like	Cucumis sativus	33.16	0.1229	1	2	2	7	179	19.9	7.59	1.086	2.25769e-08	0.855	0.0376615
Csa3M812240.1	XP_004136595	Villin-2-like	Cucumis sativus	97.59	0.1095	2	8	8	14	986	108.4	5.67	1.086	0.322995	1.12327	0.335273
Csa3M000140.1	XP_004146182	Thioredoxin reductase 2-like	Cucumis sativus	182.22	0.1429	2	4	4	19	392	41.5	8.15	1.087	1.30208e-06	0.775449	0.467217
Csa1M163160.1	XP_004139487	Ferredoxin-3, chloroplastic-like isoform 2	Cucumis sativus	0	0.1104	1	2	2	2	154	16.5	5.49	1.088	0.168948	0.727645	0.00302242
Csa3M403980.1	XP_004151968	Nucleolysin TIAR-like	Cucumis sativus	32.54	0.1437	1	2	2	4	174	19.1	9.79	1.088	0.0812691	0.754237	8.2195e-06
Csa1M569430.1	XP_004135611	REF/SRPP-like protein At3g05500-like	Cucumis sativus	26.63	0.0413	1	1	1	1	242	26.7	9.19	1.088	0.137243	0.807214	0.0239464
Csa6M153480.1	XP_004149265	Peroxiredoxin-2F, mitochondrial-like	Cucumis sativus	369.07	0.4577	1	8	8	44	201	21.6	8.35	1.088	0.00966638	0.865781	0.0158243
Csa7M058620.1	XP_004136861	Beta-xylosidase/alpha-L-arabinofuranosidase 2-like	Cucumis sativus	88.16	0.1573	1	9	9	15	782	84.4	7.33	1.088	0.250644	0.87128	0.100192
Csa6M008700.1	XP_004138481	Thylakoid lumenal 15 kDa protein 1, chloroplastic-like	Cucumis sativus	138.95	0.2804	1	5	5	11	214	22.5	6.55	1.089	0.00947358	0.853642	0.0217661
Csa1M533590.1	XP_004145234	Uncharacterized protein LOC101203985	Cucumis sativus	81.68	0.0774	1	3	3	6	491	47.3	8.48	1.089	1.95617e-06	0.86802	0.00142066
Csa7M267940.1	XP_004150411	Ras-related protein Rab7-like	Cucumis sativus	32.21	0.1019	3	2	2	2	206	23	5.19	1.089	0.0540129	0.956596	0.542299
Csa2M070250.1	XP_004152857	Uncharacterized protein C342.04-like	Cucumis sativus	42.29	0.0912	1	2	2	2	318	36.4	4.4	1.089	0.0071965	1.26947	0.00202351
Csa4M310190.1	XP_004148616	LIMR family protein At3g08930-like	Cucumis sativus	24.48	0.057	1	2	2	2	509	56.5	8.85	1.09	0.0171487	0.477168	0.00883572
Csa1M701970.1	XP_004145443	Mediator of RNA polymerase II transcription subunit 22b-like	Cucumis sativus	30.88	0.1333	1	1	1	1	150	16.5	6.32	1.09	0.0027572	0.530195	5.07967e-05
Csa7M073600.1	XP_004136976	Methylcrotonoyl-CoA carboxylase (MCC) beta chain, mitochondrial-like	Cucumis sativus	49.82	0.0312	1	1	1	1	577	62.5	8.76	1.09	0.169528	0.536693	3.28767e-06
Csa7M446650.1	XP_004158984	Uncharacterized protein LOC101224991	Cucumis sativus	77.52	0.2232	1	8	8	8	466	49.8	4.77	1.09	6.38135e-06	0.633612	2.9804e-05
Csa3M778350.1	XP_004136503	Ubiquitin-conjugating enzyme E2 variant 1C-like	Cucumis sativus	112.16	0.5	4	6	6	24	146	16.6	6.68	1.09	0.0432136	0.888456	0.0215531
Csa6M445170.1	XP_004143249	60S ribosomal protein L12-1-like	Cucumis sativus	483.65	0.4759	1	1	6	53	166	17.8	8.97	1.09	0.000416	0.907874	0.00353711
Csa5M589340.1	XP_004135333	Uncharacterized GPI-anchored protein At1g27950-like	Cucumis sativus	35.65	0.1005	2	2	2	7	189	19.9	7.53	1.09	0.302144	0.940299	0.14304
Csa3M734240.1	XP_004137789	Mitochondrial import inner membrane translocase subunit Tim9-like	Cucumis sativus	91.78	0.3011	1	2	2	3	93	10.8	6.1	1.09	0.000225243	1.12913	0.01099
Csa3M889810.1	XP_004136278	14-3-3-like protein-like	Cucumis sativus	272.96	0.5504	1	4	15	71	258	29.1	4.77	1.09	0.0714354	1.17733	0.0588192
Csa4M420110.1	XP_004144317	Nascent polypeptide-associated complex subunit alpha-like protein-like	Cucumis sativus	1117.45	0.5918	1	7	7	109	196	21.5	8.06	1.091	0.0419082	0.682165	0.00654291
Csa4M296190.1	XP_004142061	HSP70-binding protein 1-like	Cucumis sativus	42.52	0.0957	1	3	3	3	397	43.4	5.15	1.091	0.00293884	0.804788	1.6502e-05
Csa4M192110.1	XP_004147535	Glutamate dehydrogenase 1-like	Cucumis sativus	25.13	0.0292	1	1	1	1	411	44.5	6.62	1.091	0.239499	1.03568	0.000194612
Csa4M095050.1	XP_004137195	Alpha-1,4 glucan phosphorylase L isozyme, chloroplastic/amyloplastic-like	Cucumis sativus	95.93	0.0814	1	5	6	8	1020	115.2	6.29	1.091	0.000563939	1.29308	6.58342e-07
Csa5M524760.1	XP_004142799	Universal stress protein A-like protein	Cucumis sativus	0	0.2229	1	2	2	3	175	19.8	5.87	1.091	0.0285374	2.01718	1.29093e-11
Csa7M030000.1	XP_004144559	Ankyrin repeat domain-containing protein 2-like	Cucumis sativus	52.77	0.2913	1	6	7	13	357	38.6	4.53	1.092	0.0306102	0.936421	0.343804
Csa1M031860.2	XP_004137394	Transcription factor BTF3 homolog 4-like isoform 2	Cucumis sativus	626.03	0.6352	2	8	8	40	159	17.5	7.25	1.092	0.126604	1.00456	0.0960062
Csa4M415910.1	XP_004150610	Transcription initiation factor IIB-2-like	Cucumis sativus	28.35	0.0224	1	1	1	1	312	34.1	6.57	1.092	0.0978705	1.0432	0.0128216
Csa5M495940.1	XP_004157309	Elongation factor 1-alpha-like	Cucumis sativus	457.43	0.3052	1	1	10	77	344	37.6	9.42	1.092	0.0357223	1.19478	0.96505
Csa6M187950.1	XP_004143147	50S ribosomal protein L4, chloroplastic-like	Cucumis sativus	91.47	0.0792	1	3	3	4	442	49	9.42	1.092	0.0192285	1.21955	0.00367412
Csa5M604360.1	XP_004135191	Ubiquitin-conjugating enzyme E2 2-like	Cucumis sativus	27.8	0.0658	2	1	1	4	152	17.4	10.07	1.092	0.00281288	1.3305	0.000575787
Csa1M063520.1	XP_004145110	UPF0051 protein ABCI8, chloroplastic-like	Cucumis sativus	71.7	0.0812	1	2	3	3	554	62	6.67	1.093	0.00644521	1.12697	0.0460709
Csa6M538630.1	XP_004134522	MOSC domain-containing protein 2, mitochondrial-like	Cucumis sativus	31.02	0.103	1	2	2	2	301	33.5	9.03	1.094	0.000214145	0.585548	0.0384216
Csa5M524830.1	XP_004142804	Protease Do-like 1, chloroplastic-like	Cucumis sativus	142.79	0.2073	1	6	6	16	439	46.8	7.62	1.094	0.0241497	0.805267	0.00132243
Csa2M379140.1	XP_004138759	Probable plastid-lipid-associated protein 8, chloroplastic-like	Cucumis sativus	26.84	0.1411	1	3	3	5	248	27.1	8.65	1.094	0.000497183	0.814889	0.0126257
Csa7M075650.1	XP_004137131	Phospholipase A-2-activating protein-like	Cucumis sativus	64.15	0.1145	1	3	3	3	428	47.5	5.12	1.094	0.000667782	1.13209	5.88853e-05
Csa7M363060.1	XP_004149324	Peptidyl-prolyl cis-trans isomerase FKBP62-like	Cucumis sativus	48.62	0.0506	1	2	2	2	553	61.4	5.3	1.094	0.0194796	1.22386	0.0355422
Csa4M192040.1	XP_004147539	Superoxide dismutase [Cu-Zn] 2-like	Cucumis sativus	149.12	0.4395	1	5	5	12	157	15.9	7.06	1.095	0.562635	0.896893	0.00131663
Csa1M427530.1	XP_004146345	Glutaredoxin-C4-like	Cucumis sativus	93.05	0.3415	1	3	4	12	123	13.4	6.16	1.096	0.0166446	0.921866	0.0213955
Csa1M528590.1	XP_004150622	Phosphomethylpyrimidine synthase, chloroplastic-like	Cucumis sativus	105.84	0.0924	1	4	4	8	649	72	6.18	1.096	0.0863719	1.33045	0.0672835
Csa1M185090.1	XP_004139538	Phosphatase IMPL1, chloroplastic-like	Cucumis sativus	158.3	0.2948	1	3	3	9	173	19.2	5.97	1.097	0.00243487	1.0385	0.165672
Csa2M246530.1	XP_004148849	Adenylyl cyclase-associated protein 1-like	Cucumis sativus	47.56	0.1715	2	5	5	7	478	51.5	7.96	1.098	0.0014837	1.2593	0.0867835
Csa3M207890.1	XP_004140695	Ferredoxin--nitrite reductase, chloroplastic-like	Cucumis sativus	330.88	0.3208	1	16	16	45	583	65.5	6.57	1.098	0.01851	1.26783	2.32596e-14
Csa5M647470.1	XP_004141529	Probable nucleoredoxin 1-like	Cucumis sativus	0	0.0498	1	2	2	2	562	63.7	5.14	1.098	0.00872637	1.32264	0.00228517
Csa6M188680.1	NP_001267655	Ribulose bisphosphate carboxylase/oxygenase activase, chloroplastic-like	Cucumis sativus	3430.95	0.218	3	5	15	369	610	66.7	4.63	1.098	0.000274412	1.38763	5.38959e-09
Csa3M538670.1	XP_004151243	Cytochrome c oxidase subunit 5b-2, mitochondrial-like	Cucumis sativus	185.64	0.3736	1	5	6	16	174	18.8	5.52	1.1	0.0560738	0.756385	0.000149554
Csa1M480690.1	XP_004149042	RNA and export factor-binding protein 2-like	Cucumis sativus	0	0.092	1	2	2	3	250	26.6	9.83	1.1	0.00178368	1.10545	0.0250632
Csa7M447010.1	XP_004141763	Thylakoid membrane phosphoprotein 14 kDa, chloroplastic-like isoform 2	Cucumis sativus	97.59	0.1172	1	2	2	4	145	15.8	9.47	1.1	0.000424647	1.93521	7.75618e-07
Csa1M268280.1	XP_004146696	Putative lipocalin R877-like	Cucumis sativus	70.85	0.5027	1	9	9	21	185	21.2	7.99	1.101	0.450712	0.855547	0.690979
Csa3M816070.1	XP_004136615	GTP-binding protein TypA/BipA homolog	Cucumis sativus	40.2	0.0985	1	4	4	4	660	73.2	7.09	1.101	0.00717764	0.894195	0.0425734
Csa7M320020.1	XP_004139672	Uncharacterized protein LOC101212947	Cucumis sativus	43.95	0.1368	1	3	3	3	190	21.3	5.74	1.102	2.07105e-08	0.792467	1.43447e-12
Csa5M646690.1	XP_004141514	Uncharacterized protein LOC101217657	Cucumis sativus	37.76	0.0694	1	1	1	3	144	15.1	9.57	1.102	0.0124602	1.04836	0.0229318
Csa4M646190.1	XP_004141324	Cytokinin riboside 5'-monophosphate phosphoribohydrolase LOG8-like	Cucumis sativus	29.08	0.3194	1	4	4	6	216	23.7	5.57	1.102	0.00184941	1.09561	0.0429377
Csa6M519680.1	XP_004134655	60S ribosomal protein L11-1-like	Cucumis sativus	198.33	0.2486	3	4	4	16	181	20.7	9.86	1.102	0.00764402	1.10485	0.0287078
Csa2M000280.1	XP_004141067	Threonine synthase, chloroplastic-like	Cucumis sativus	49.89	0.0775	1	1	4	4	529	58	6.67	1.102	0.0117148	1.10663	0.0106934
Csa2M301490.1	XP_004147382	Uncharacterized protein LOC101223058	Cucumis sativus	60.35	0.3561	1	8	8	12	337	36.7	4.53	1.103	0.0286193	0.752091	0.000658172
Csa4M025100.1	XP_004167892	Peptide methionine sulfoxide reductase-like	Cucumis sativus	103.65	0.1754	1	5	5	19	268	29.9	8.79	1.103	0.168724	0.814714	0.0244858
Csa2M118310.1	XP_004138995	Eukaryotic translation initiation factor 4G-like	Cucumis sativus	29.63	0.0201	1	2	2	2	1887	204.3	6.62	1.103	0.127491	0.861015	0.0185053
Csa7M031660.1	XP_004144548	Fasciclin-like arabinogalactan protein 2-like	Cucumis sativus	61.34	0.2727	1	7	7	22	418	44.7	5.71	1.104	0.0120652	0.718545	5.69786e-05
Csa6M483400.1	XP_004148651	ATP-dependent zinc metalloprotease FtsH 2-like	Cucumis sativus	44.24	0.0164	2	1	1	1	732	81.8	5.73	1.104	0.00359671	0.878928	0.0437374
Csa1M173130.2	XP_004139514	Probable acetyl-CoA acetyltransferase, cytosolic 2-like	Cucumis sativus	40.17	0.0323	2	1	1	1	403	43.5	6.62	1.104	0.0618786	1.23478	0.0450266
Csa2M369100.1	XP_004152624	Cytochrome c oxidase subunit 6b-1-like	Cucumis sativus	40.52	0.2359	1	5	5	10	195	21.4	4.27	1.105	0.417646	0.718447	0.00562709
Csa2M369020.1	XP_004152631	Uncharacterized protein LOC101221106	Cucumis sativus	36.08	0.1234	1	4	4	10	316	34	9.14	1.105	0.239233	1.10049	0.779668
Csa6M290910.1	XP_004149546	Proteasome subunit beta type-4-like	Cucumis sativus	46.92	0.2	1	3	3	3	245	27.6	7.03	1.105	0.00185923	1.57784	0.00639733
Csa3M777580.2	XP_004149196	Beta-fructofuranosidase, insoluble isoenzyme 1-like	Cucumis sativus	38.41	0.0296	2	1	1	1	506	57.2	9.36	1.106	0.0646381	1.02189	0.294199
Csa3M685700.1	XP_004149729	Protein transport protein Sec31A-like	Cucumis sativus	65.22	0.0665	1	6	6	7	1112	120.5	5.33	1.106	0.00279229	1.10165	0.0170315
Csa5M644000.1	XP_004141498	Thylakoid membrane protein slr0575-like	Cucumis sativus	72.62	0.1293	1	3	3	3	294	32	8.15	1.106	0.0121038	1.21435	0.339553
Csa3M017000.1	XP_004147247	Poly(U)-specific endoribonuclease-B-like	Cucumis sativus	31.15	0.0186	1	1	1	1	429	49	5.06	1.106	0.0162393	1.30667	0.000801056
Csa7M058650.1	XP_004155505	UDP-glycosyltransferase 85A7-like	Cucumis sativus	65.91	0.1774	1	4	4	6	468	52.1	5.69	1.106	0.000150446	1.53709	3.34201e-14
Csa4M146240.1	KGN53817	Putative lipid transfer protein family protein	Cucumis sativus	44.58	0.1553	1	1	1	2	103	11.1	6.37	1.107	0.122531	0.507479	6.29812e-06
Csa7M392350.1	XP_004136065	Elongation factor Tu, mitochondrial-like	Cucumis sativus	30.96	0.0378	1	1	1	1	450	48.8	7.06	1.107	0.159839	1.18182	0.570045
Csa3M829030.1	XP_004147454	Putative DNA repair protein RAD23-1-like	Cucumis sativus	77.95	0.0829	1	2	2	5	374	40	4.61	1.108	0.00402414	0.840613	0.038409
Csa7M068630.1	XP_004136913	Uncharacterized protein LOC101208862	Cucumis sativus	28.62	0.0287	1	1	1	1	487	53	6.28	1.108	0.0369073	0.969831	0.144178
Csa7M308910.1	XP_004139679	Uncharacterized protein LOC101214631	Cucumis sativus	0	0.0542	1	2	2	2	554	63	6.48	1.108	0.0942722	1.05882	0.529354
Csa4M285760.1	XP_004151583	Peroxidase 2	Cucumis sativus	97.2	0.069	2	1	2	8	377	41.1	6.84	1.108	0.0840865	2.02004	0.000218819
Csa2M139820.1	XP_004138964	Elongation factor 1-alpha-like	Cucumis sativus	551.15	0.4	2	2	12	119	330	36.1	9.44	1.109	0.000310454	1.0285	0.127359
Csa1M013750.1	XP_004138197	Phosphoserine phosphatase, chloroplastic-like	Cucumis sativus	0	0.0339	1	1	1	2	295	32	6.38	1.109	0.000153747	1.47414	0.610014
Csa1M088470.1	XP_004147270	PsbP domain-containing protein 6, chloroplastic-like	Cucumis sativus	261.63	0.4715	1	9	9	38	263	29	8.63	1.11	0.0368314	0.696774	0.00240902
Csa7M450740.1	KGN45517	Hypothetical protein	Cucumis sativus	27.78	0.1648	1	1	1	2	91	10.1	6.01	1.111	0.188542	0.896878	0.0132964
Csa7M372350.1	XP_004150364	Uncharacterized protein LOC101205852	Cucumis sativus	54.83	0.1871	1	2	2	3	171	19.2	7.44	1.111	0.00153392	1.09515	0.0176433
Csa3M824820.1	XP_004136687	Eukaryotic translation initiation factor 3 subunit I-like	Cucumis sativus	177.07	0.4294	1	13	13	28	326	36	7.64	1.112	6.40513e-12	0.918796	0.017851
Csa7M448900.1	XP_004141707	Aldehyde dehydrogenase family 7 member B4-like	Cucumis sativus	54.21	0.1302	1	6	6	8	507	54.4	6.68	1.112	0.0362711	1.04635	0.500292
Csa3M842030.1	XP_004141126	5-methyltetrahydropteroyltriglutamate--homocysteine methyltransferase-like	Cucumis sativus	856.61	0.4078	1	7	24	101	765	84.6	6.47	1.112	0.0614244	1.18305	0.0994362
Csa1M427520.1	XP_004146344	Glutaredoxin-C4-like	Cucumis sativus	34.2	0.3942	1	3	4	4	137	14.9	8.18	1.113	0.044343	0.945833	0.48393
Csa3M182080.1	XP_004140777	Remorin-like	Cucumis sativus	34.7	0.2759	3	4	6	13	203	22.5	6.04	1.114	0.0078522	0.848826	0.132966
Csa4M622850.1	XP_004146014	Uncharacterized protein LOC101204235	Cucumis sativus	29.22	0.0479	1	1	1	1	313	34.4	6.54	1.114	0.000262963	1.13749	0.00143394
Csa1M611290.1	XP_004154676	Beta-glucosidase 24-like	Cucumis sativus	0	0.0608	1	3	3	4	510	58.3	7.85	1.114	0.00719462	2.42453	0.000947662
Csa2M351590.1	XP_004142933	Mitochondrial import receptor subunit TOM20-like	Cucumis sativus	36.32	0.1225	1	2	2	2	204	22.3	5.95	1.115	0.0517545	0.662257	2.90944e-10
Csa7M009740.1	NP_001267698	Peptidyl-prolyl cis-trans isomerase 1-like	Cucumis sativus	3783.6	0.5233	3	9	10	313	172	18.1	8.44	1.115	5.23572e-05	0.708111	0.0174966
Csa7M067530.1	XP_004136909	Peptide methionine sulfoxide reductase B2, chloroplastic-like	Cucumis sativus	89.15	0.3204	2	5	5	14	206	22.5	9.22	1.115	0.0525256	0.731065	0.00717408
Csa5M168980.1	XP_004143657	Uncharacterized protein LOC101215685	Cucumis sativus	164.04	0.4493	1	8	8	37	276	28.6	9.54	1.115	0.125784	0.860117	0.0655396
Csa6M133760.2	XP_004139928	Ubiquitin-conjugating enzyme E2 28-like isoform 1	Cucumis sativus	76.05	0.3193	8	2	2	9	119	13.4	8	1.116	0.0324466	0.699892	0.0246766
Csa3M915100.1	XP_004165762	Remorin-like	Cucumis sativus	44.86	0.3915	4	6	9	27	189	20.9	8.69	1.116	0.00944766	0.897901	0.0500861
Csa7M239630.1	XP_004139842	Inosine-5'-monophosphate dehydrogenase-like	Cucumis sativus	66.37	0.1573	1	7	7	10	496	52.7	6.74	1.116	0.000177935	0.943058	1.30647
Csa6M187910.1	XP_004143212	Uncharacterized protein LOC101205268	Cucumis sativus	380.44	0.4536	1	8	8	46	97	9.9	9.85	1.117	0.488915	0.610189	4.7168e-11
Csa3M588450.1	XP_004145671	Chain U For The Spinach Chloroplast 30S Subunit	Cucumis sativus	47.07	0.0929	1	1	1	1	183	20.9	9.41	1.117	0.317026	0.652302	0.0091659
Csa3M701560.1	XP_004161416	Uncharacterized protein LOC101228417	Cucumis sativus	44.41	0.4135	1	5	5	9	133	15.2	6.79	1.117	0.0390034	0.811972	0.0554318
Csa5M409620.1	XP_004140311	60S ribosomal protein L30-like isoform 1	Cucumis sativus	29.69	0.3036	3	3	3	10	112	12.3	9.66	1.117	0.0346272	1.15257	0.0871714
Csa7M066210.1	XP_004136893	Peptidyl-prolyl cis-trans isomerase FKBP12-like	Cucumis sativus	96.07	0.2143	1	2	2	10	112	11.9	7.97	1.118	0.0260916	0.705176	1.35651e-05
Csa3M435030.1	XP_004149180	Profilin-like	Cucumis sativus	38.26	0.1756	1	2	2	4	131	14.1	4.88	1.118	0.0615531	0.932399	0.0120318
Csa3M881580.1	XP_004136326	Aspartate--tRNA ligase, cytoplasmic-like	Cucumis sativus	0	0.0587	1	3	3	3	545	61.1	6.13	1.118	0.353706	1.13728	0.102788
Csa5M630800.1	XP_004142357	Quinone oxidoreductase-like protein At1g23740, chloroplastic-like	Cucumis sativus	240.39	0.4094	1	9	10	26	320	34.4	5.72	1.119	0.0966167	0.967598	0.062438
Csa3M184080.2	XP_004140745	Protein SGT1 homolog	Cucumis sativus	32.74	0.0517	2	1	1	1	290	32.5	5.39	1.119	0.00375181	1.30922	5.4352e-05
Csa5M426430.1	XP_004140297	Eukaryotic translation initiation factor 3 subunit J-like	Cucumis sativus	23.48	0.1781	1	3	3	4	219	25	5.06	1.12	0.379087	0.871241	0.000129773
Csa4M500330.1	XP_004146391	Chloroplast stem-loop binding protein of 41 kDa b, chloroplastic-like	Cucumis sativus	1002.44	0.6684	1	21	22	184	383	42.6	8.5	1.121	5.1128e-10	1.26025	0.0109008
Csa4M268040.1	XP_004149641	Uncharacterized protein LOC101217229	Cucumis sativus	750.27	0.3591	2	11	11	79	337	37.8	6.65	1.122	0.00411818	0.881533	0.00138606
Csa1M255160.1	XP_004146724	T-complex protein 1 subunit gamma-like	Cucumis sativus	61.11	0.0952	1	3	3	4	546	59.6	6.27	1.122	0.00868841	1.28649	6.29278e-05
Csa5M598760.1	XP_004135267	Ribose-phosphate pyrophosphokinase 3, mitochondrial-like	Cucumis sativus	28.77	0.041	1	1	1	1	415	45.8	7.44	1.122	1.47228e-06	1.32778	3.65317e-06
Csa1M560830.1	XP_004135577	DEAD-box ATP-dependent RNA helicase 3, chloroplastic-like	Cucumis sativus	144.6	0.2045	1	12	12	19	748	82.1	7.36	1.123	0.0224698	0.910766	0.0324309
Csa3M145760.1	XP_004134117	Stem-specific protein TSJT1-like	Cucumis sativus	85.68	0.216	1	4	4	6	250	27.2	5.91	1.123	0.000189084	1.00531	0.181102
Csa2M000400.1	XP_004141058	Nucleosome assembly protein 1-like 1-like	Cucumis sativus	207.85	0.344	1	10	10	33	375	42.8	4.45	1.123	0.145177	1.03859	0.12497
Csa3M185160.1	XP_004140739	Methionyl-tRNA formyltransferase-like	Cucumis sativus	27.32	0.0498	3	1	1	1	281	30.6	7.49	1.123	0.000212584	1.61191	1.73875e-16
Csa5M505230.1	XP_004149814	PsbP-like protein 1, chloroplastic-like	Cucumis sativus	443.2	0.4915	1	11	11	62	236	26.2	8.51	1.124	0.0150623	0.75307	0.0219188
Csa7M428280.1	XP_004135924	Thylakoid lumenal 19 kDa protein, chloroplastic-like	Cucumis sativus	190.12	0.302	1	7	7	33	245	26.2	6.21	1.124	0.0298669	0.762104	0.000332286
Csa6M013880.1	XP_004138403	alpha-soluble NSF attachment protein 2-like	Cucumis sativus	29.3	0.0554	1	1	1	2	289	32.5	5.11	1.125	0.0170739	0.847406	0.496231
Csa5M215130.1	XP_004163524	Ferritin-3, chloroplastic-like isoform 1	Cucumis sativus	63.02	0.3089	1	6	6	10	259	29	5.3	1.125	0.000172886	1.03604	0.332373
Csa1M479610.1	NP_001267635	L-ascorbate peroxidase, cytosolic-like	Cucumis sativus	1071.27	0.6145	4	12	14	131	249	27.4	5.67	1.125	0.0180942	1.04082	0.344844
Csa3M120460.1	XP_004133837	Mitochondrial substrate carrier family protein B-like	Cucumis sativus	0	0.0763	1	2	2	2	354	38.5	9.48	1.125	0.139799	1.11512	0.0556058
Csa3M134800.1	XP_004134048	DAG protein, chloroplastic-like	Cucumis sativus	75.8	0.0905	1	2	2	6	243	27.5	8.94	1.126	0.0493883	0.749847	1.59408e-05
Csa7M067350.1	XP_004155430	Uncharacterized protein LOC101232624	Cucumis sativus	53.29	0.2879	1	3	3	3	132	14.4	8.78	1.128	0.00460073	0.779988	0.000449171
Csa1M031810.1	XP_004137389	Eukaryotic translation initiation factor 3 subunit G-like	Cucumis sativus	85.25	0.2111	2	5	5	10	289	31.7	8.91	1.128	0.000136283	1.11757	0.0621379
Csa3M687730.1	XP_004149726	50S ribosomal protein L1, chloroplastic-like	Cucumis sativus	190.24	0.3876	1	8	15	40	356	38.8	9.55	1.128	0.00018257	1.31693	0.0295468
Csa2M074240.1	BAA11677	Photosystem I reaction center subunit XI, chloroplastic	Cucumis sativus	970.36	0.2074	1	5	5	92	217	22.9	9.7	1.128	0.0575303	1.5573	0.00633207
Csa3M077580.1	XP_004152932	Ribonuclease UK114-like	Cucumis sativus	449.82	0.5615	1	10	10	51	187	19.9	8.54	1.129	0.00952633	0.735738	1.2179e-06
Csa6M507310.1	XP_004134842	Aconitate hydratase 1-like	Cucumis sativus	32.64	0.0738	1	2	5	12	881	95.9	6.35	1.129	0.00853328	0.946237	0.00714668
Csa3M585350.2	XP_004145661	Uncharacterized protein HI_1198-like	Cucumis sativus	37.59	0.0311	2	1	1	1	289	31.8	9.28	1.129	0.000126424	1.79955	0.000529749
Csa3M903520.1	XP_004148493	Glycine cleavage system H protein, mitochondrial-like	Cucumis sativus	1345.93	0.5394	1	5	5	117	165	17.6	5.3	1.13	0.0900656	0.721997	2.6427e-09
Csa3M893410.1	XP_004136241	Phosphoenolpyruvate carboxykinase [ATP]-like	Cucumis sativus	258.08	0.3507	1	12	15	28	670	74.4	6.57	1.13	0.0765842	1.11457	0.687559
Csa4M001570.1	XP_004152260	Uncharacterized protein LOC101208672	Cucumis sativus	131.68	0.0872	1	2	2	6	390	41.7	5.31	1.13	3.69534e-06	1.1393	0.981876
Csa3M122520.1	XP_004133869	DEAD-box ATP-dependent RNA helicase 8-like	Cucumis sativus	33.23	0.0269	1	1	1	1	558	63.7	8.6	1.13	0.0320763	1.28326	0.0416726
Csa5M031450.1	XP_004151147	Phosphomannomutase/phosphoglucomutase-like	Cucumis sativus	57.26	0.0633	1	4	4	6	616	67.4	6	1.13	1.02394e-05	1.48023	1.45643e-09
Csa6M014770.1	XP_004138385	Peroxiredoxin Q, chloroplastic-like	Cucumis sativus	712.46	0.4326	1	10	10	109	215	23.6	9.69	1.131	0.0214313	1.00832	0.386352
Csa5M346550.1	XP_004157023	Isocitrate dehydrogenase [NADP], chloroplastic-like	Cucumis sativus	180.89	0.3903	2	13	13	26	392	44.1	6.95	1.132	0.302588	1.40984	0.00194843
Csa7M322590.1	XP_004139653	PsbP domain-containing protein 4, chloroplastic-like	Cucumis sativus	57	0.236	1	4	4	6	267	29.3	7.12	1.133	0.0149411	0.755595	0.00540848
Csa2M350310.1	XP_004142951	Uncharacterized protein LOC101203734 isoform 1	Cucumis sativus	87.07	0.1861	1	3	3	5	231	26	9.61	1.133	1.41314e-05	0.998731	0.890641
Csa2M223140.1	XP_004145387	40S ribosomal protein S3a-like	Cucumis sativus	67.01	0.4077	2	9	9	11	260	29.7	9.86	1.133	0.13632	1.122	0.0202735
Csa7M267900.1	XP_004150442	Photosystem II 22 kDa protein, chloroplastic-like	Cucumis sativus	686.89	0.4007	1	10	10	65	272	29	7.28	1.133	0.0294531	1.29205	0.00880022
Csa6M383010.1	XP_004149799	L-ascorbate peroxidase T, chloroplastic-like	Cucumis sativus	278.62	0.4567	3	15	16	59	462	50.1	7.77	1.134	0.00177531	0.822064	0.000847432
Csa3M748170.1	XP_004137860	Peptidyl-prolyl cis-trans isomerase FKBP16-4, chloroplastic-like	Cucumis sativus	59.9	0.3853	1	7	7	33	231	24.7	9.33	1.134	2.47491e-05	0.85989	0.000192967
Csa1M039260.1	XP_004137439	Uncharacterized protein LOC101204278 isoform 1	Cucumis sativus	0	0.3413	1	4	4	6	126	14.5	9.42	1.134	0.0214678	0.881072	0.0105769
Csa3M775240.1	XP_004149217	Monodehydroascorbate reductase-like	Cucumis sativus	45.86	0.1613	1	3	6	8	434	47.1	6.83	1.135	0.157591	1.04806	0.0677667
Csa5M139560.1	XP_004145924	ATP-dependent zinc metalloprotease FTSH 11, chloroplastic/mitochondrial-like	Cucumis sativus	0	0.0325	1	2	2	2	830	91.1	5.96	1.135	0.0238554	1.30571	3.34907e-07
Csa4M438550.1	XP_004144343	Aminoacyl tRNA synthase complex-interacting multifunctional protein 1-like	Cucumis sativus	115.87	0.3237	1	10	10	20	278	30.5	6.64	1.136	0.000204177	0.7815	0.0100872
Csa4M000540.1	XP_004156904	Aspartate--tRNA ligase-like	Cucumis sativus	37.35	0.0254	1	1	1	1	670	75	6.93	1.136	0.00437029	0.826052	0.0733551
Csa4M675260.1	XP_004151183	Translation initiation factor IF-2, chloroplastic-like	Cucumis sativus	42.51	0.1212	1	8	8	8	1023	110.1	7.3	1.136	0.0373383	0.871543	0.018544
Csa6M358660.1	XP_004144226	Probable serine/threonine-protein kinase At4g35230-like	Cucumis sativus	35.52	0.0216	2	1	1	1	509	57	6.58	1.136	0.00560343	1.61206	0.0281603
Csa3M855400.1	XP_004147789	Outer envelope pore protein 24B, chloroplastic-like	Cucumis sativus	67.76	0.4292	1	8	8	18	212	23.3	9.1	1.137	0.0237295	0.729314	0.0468916
Csa5M644020.1	XP_004141500	Allene oxide cyclase 4, chloroplastic-like	Cucumis sativus	69.16	0.1943	1	3	3	4	247	27	8.48	1.137	0.044893	0.90411	0.058215
Csa3M854240.1	XP_004147796	30S ribosomal protein S9, chloroplastic-like	Cucumis sativus	145.33	0.3627	1	5	5	14	204	21.8	10.42	1.137	0.16625	0.964623	0.000595491
Csa3M035330.1	XP_004147938	Heat shock protein STI-like	Cucumis sativus	260.48	0.3137	1	13	13	23	577	64.9	6.07	1.137	0.57522	1.03422	0.0887011
Csa1M304710.1	XP_004150009	GTP-binding nuclear protein Ran-3-like	Cucumis sativus	58.32	0.2805	2	1	6	17	221	25.1	6.86	1.137	0.00180792	1.30933	0.350496
Csa6M111370.1	XP_004140007	Endoplasmin homolog	Cucumis sativus	104.97	0.086	1	1	5	10	791	89.5	5.66	1.137	0.00398479	1.37052	4.79215e-28
Csa2M348790.1	XP_004142980	Polygalacturonase At1g48100-like	Cucumis sativus	35.4	0.0192	2	1	1	1	521	56.6	6.77	1.138	0.0930323	0.600377	0.0173666
Csa6M410660.1	XP_004140097	Ribosome-recycling factor, chloroplastic-like	Cucumis sativus	204.14	0.2914	1	9	9	53	278	31.2	9.51	1.138	0.0539733	0.637763	0.0832081
Csa6M497350.1	NP_001267599	Probable mannitol dehydrogenase-like	Cucumis sativus	188.11	0.2299	1	4	5	17	361	38.9	7.44	1.138	0.0582156	0.92216	0.020101
Csa4M173560.1	XP_004150765	Uncharacterized protein LOC101209235	Cucumis sativus	32.1	0.1111	1	1	1	1	108	12.1	9.31	1.138	0.000498909	1.54039	1.20404e-22
Csa5M569360.1	XP_004150594	Probable ADP-ribosylation factor GTPase-activating protein AGD11-like	Cucumis sativus	42.36	0.2139	1	3	3	5	173	19.4	6.02	1.139	0.263195	0.641026	0.269644
Csa4M052580.1	XP_004148998	Uncharacterized protein LOC101210548	Cucumis sativus	70.26	0.4412	2	8	8	13	238	25.8	9.42	1.139	0.000180312	0.698592	5.76638e-10
Csa4M011060.1	XP_004152136	Membrane-associated 30 kDa protein, chloroplastic-like	Cucumis sativus	158.19	0.238	1	6	6	18	332	36.2	9.19	1.139	0.193233	0.865867	0.037895
Csa3M215590.1	XP_004149964	Basic blue protein-like	Cucumis sativus	28.59	0.048	2	1	1	2	125	13.5	9.79	1.139	0.18464	0.923686	0.0010137
Csa3M859720.1	XP_004154851	50S ribosomal protein L31, chloroplastic-like	Cucumis sativus	121.18	0.4851	1	7	7	17	134	15.1	9.79	1.139	0.0223621	1.01689	0.27791
Csa2M279270.1	XP_004149685	Thioredoxin-like protein AAED1, chloroplastic-like	Cucumis sativus	47	0.1107	1	2	2	3	271	30.2	8.35	1.14	0.0327399	0.737657	0.0018467
Csa6M092590.1	XP_004140647	Uncharacterized protein LOC101204211	Cucumis sativus	0	0.0055	1	1	1	1	1648	183.2	6.15	1.14	0.114717	0.936664	0.0341398
Csa7M061200.1	XP_004136865	Non-specific lipid-transfer protein-like protein At5g64080-like	Cucumis sativus	32.48	0.1667	1	3	3	8	180	17.5	6.38	1.141	0.0025855	0.587985	0.00287769
Csa6M078530.1	XP_004154027	50S ribosomal protein L3, chloroplastic-like	Cucumis sativus	25	0.0782	1	2	2	2	294	31.9	10.55	1.141	0.102559	1.06604	0.00421401
Csa2M079660.1	XP_004152807	Photosystem I reaction center subunit IV A, chloroplastic-like	Cucumis sativus	949.35	0.3636	1	7	7	102	220	24.4	9.92	1.142	0.25672	0.676851	4.26379e-07
Csa2M371090.1	XP_004148419	Universal stress protein A-like protein-like	Cucumis sativus	34.29	0.1029	1	1	1	2	175	18.7	6.19	1.142	0.00731842	0.722114	0.0114977
Csa1M042130.1	XP_004137461	Peptidyl-prolyl cis-trans isomerase CYP20-2, chloroplastic-like	Cucumis sativus	134.08	0.2094	1	5	5	11	320	35.3	8.63	1.142	0.000749719	0.840227	0.628505
Csa5M203390.1	XP_004149233	Phosphoinositide phospholipase C 2-like	Cucumis sativus	118.3	0.0518	1	3	3	6	599	68	6.54	1.142	0.0117407	1.8809	0.0208435
Csa7M209030.1	XP_004139783	Dihydrodipicolinate reductase 2, chloroplastic-like	Cucumis sativus	116.68	0.2972	1	6	6	9	323	35	6.07	1.143	0.000485112	0.654218	5.07865e-09
Csa5M606660.1	XP_004135148	Glucan endo-1,3-beta-glucosidase 3-like	Cucumis sativus	43.43	0.0529	1	1	1	4	189	19.2	6.93	1.143	0.0348872	0.834356	0.0623942
Csa2M277050.1	XP_004149704	Zeaxanthin epoxidase, chloroplastic-like	Cucumis sativus	81.48	0.0662	1	3	3	3	665	73.1	6.95	1.143	0.000488021	0.906339	0.109864
Csa4M004970.1	XP_004152203	Phospholipase D alpha 1-like	Cucumis sativus	59.57	0.0756	1	3	5	5	807	92	6.71	1.143	0.0100825	1.2097	0.00253842
Csa4M192090.1	XP_004147536	Uncharacterized protein LOC101222185	Cucumis sativus	67.99	0.2685	1	5	5	11	324	35.4	6.74	1.144	0.000454809	0.801967	1.21498e-07
Csa7M073410.1	XP_004171357	Uncharacterized protein At4g06744-like	Cucumis sativus	21.75	0.0897	1	4	4	6	468	51.9	8.63	1.144	0.000419007	0.805108	0.143931
Csa1M109330.1	XP_004147293	Serine carboxypeptidase-like 48-like	Cucumis sativus	0	0.0294	1	1	1	1	476	53.1	5.35	1.144	0.0139053	0.908059	0.000146149
Csa3M183330.1	XP_004140767	BAHD acyltransferase DCR-like	Cucumis sativus	56.91	0.0969	1	3	3	6	454	50.2	5.71	1.144	0.0600052	1.1707	0.160676
Csa5M579040.1	XP_004147105	Transcription factor DIVARICATA-like	Cucumis sativus	36.89	0.028	3	1	1	1	286	30.9	6.24	1.144	0.0191054	1.21257	0.466251
Csa2M346600.1	XP_004142992	Thioredoxin-like protein CDSP32, chloroplastic-like	Cucumis sativus	251.76	0.0783	1	3	3	13	383	42.8	7.33	1.144	0.145726	1.26323	0.256107
Csa5M161980.1	XP_004152405	Vesicle-associated protein 1-2-like	Cucumis sativus	44.37	0.1909	1	5	5	9	241	26.6	8.09	1.146	0.00130491	0.896999	0.0112489
Csa2M252040.1	XP_004150137	Ubiquitin fusion degradation protein 1 homolog	Cucumis sativus	0	0.0935	1	2	2	2	321	36	5.82	1.146	0.0871067	1.03772	0.0196822
Csa3M603580.1	XP_004150314	Glutamate synthase [NADH], amyloplastic-like	Cucumis sativus	39.32	0.0315	1	4	4	4	2219	242.9	6.54	1.146	0.0275685	1.23903	0.432929
Csa6M522110.1	XP_004134562	Uncharacterized protein LOC101211388	Cucumis sativus	36.07	0.0641	1	4	4	4	905	96.8	5.64	1.148	0.000127884	0.60702	1.21629e-05
Csa4M290740.1	XP_004142131	DNA-damage-repair/toleration protein DRT100-like	Cucumis sativus	208.57	0.3562	2	10	11	41	365	39.8	8.15	1.148	0.00343321	0.722365	0.000160838
Csa7M181640.1	XP_004139759	Eukaryotic translation initiation factor 3 subunit B-like	Cucumis sativus	53.06	0.0615	2	4	4	6	537	60.9	5.76	1.148	0.274654	0.75256	0.0536373
Csa6M410670.1	XP_004140098	Mavicyanin-like	Cucumis sativus	51.29	0.1622	1	2	2	22	185	19.6	8.19	1.148	0.0167108	0.781227	1.82732e-06
Csa7M044840.1	XP_004144484	Cysteine-rich repeat secretory protein 38-like	Cucumis sativus	0	0.0431	1	1	1	1	255	28.1	7.68	1.148	0.000359477	0.818276	0.00437121
Csa1M560760.1	XP_004135572	Uncharacterized protein LOC101216708	Cucumis sativus	71.62	0.187	1	12	12	14	829	92.7	4.32	1.15	0.0529402	0.914149	0.00830554
Csa6M499800.1	XP_004143459	Phospho-2-dehydro-3-deoxyheptonate aldolase 1, chloroplastic-like	Cucumis sativus	124.68	0.0753	1	1	4	8	531	58.9	8.16	1.15	0.00983048	1.27717	0.0348965
Csa3M902950.1	XP_004148487	Ferredoxin-like	Cucumis sativus	75.29	0.3492	1	4	4	9	189	21.2	5.86	1.151	0.076048	0.798789	0.000585745
Csa3M222800.1	XP_004146259	Ferredoxin-2, chloroplastic-like	Cucumis sativus	847.9	0.589	1	5	5	157	146	15.7	5.02	1.151	0.00336477	0.805435	0.011964
Csa6M513670.1	XP_004134768	5'-adenylylsulfate reductase 3, chloroplastic-like	Cucumis sativus	102.97	0.1749	1	6	6	7	463	51.4	5.8	1.151	0.0575303	1.01014	0.618239
Csa2M123620.1	XP_004138948	Rab GDP dissociation inhibitor alpha-like	Cucumis sativus	27.35	0.1149	2	5	5	8	444	49.7	5.85	1.151	1.07648e-06	1.34177	1.00029e-06
Csa3M223320.1	XP_004159873	Eukaryotic translation initiation factor 3 subunit C-like	Cucumis sativus	47.24	0.0447	1	4	4	4	940	106.3	5.45	1.151	0.0686768	1.40807	0.0774273
Csa2M079640.1	XP_004152809	Translational activator GCN1-like	Cucumis sativus	40.66	0.0089	1	1	1	1	1463	161	7.39	1.152	2.21002e-07	1.00543	0.115541
Csa3M008320.1	XP_004150663	Uncharacterized protein LOC101203272	Cucumis sativus	37.54	0.0651	1	2	2	2	384	42	5.48	1.153	2.26645e-06	1.14181	0.00181227
Csa1M537560.1	XP_004135544	Tubulin beta-1 chain-like	Cucumis sativus	1026.67	0.4131	3	3	15	119	443	49.8	4.96	1.153	0.0533529	1.1691	0.0892745
Csa3M257600.1	XP_004145630	Chloroplastic group IIB intron splicing facilitator CRS2-B, chloroplastic-like	Cucumis sativus	21.23	0.0602	1	1	1	1	249	27.3	9.64	1.154	0.0487444	0.711251	5.14725e-05
Csa1M166770.1	XP_004139494	N-carbamoylputrescine amidase-like	Cucumis sativus	48.37	0.08	1	2	2	2	300	33.3	6.35	1.154	0.00097927	1.35187	0.0586365
Csa7M397570.1	XP_004136025	Blue-light photoreceptor PHR2-like isoform 2	Cucumis sativus	0	0.0288	1	1	1	1	451	49.4	6.65	1.156	0.00263764	0.78926	0.133332
Csa2M360600.1	XP_004152728	Uroporphyrinogen-III synthase, chloroplastic-like	Cucumis sativus	40.32	0.1929	1	4	4	4	311	33.3	8.24	1.156	0.00609067	1.08255	0.0229688
Csa7M274150.1	XP_004149413	50S ribosomal protein L21, chloroplastic-like	Cucumis sativus	41.99	0.233	1	2	2	6	103	11.7	9.58	1.156	0.00463216	1.65149	0.00210968
Csa4M012400.1	XP_004152114	Nuclear transport factor 2-like	Cucumis sativus	61.46	0.3064	1	4	4	18	173	18.9	7.02	1.157	0.00111379	0.6408	0.0361748
Csa1M439330.1	XP_004150863	Calcyclin-binding protein-like	Cucumis sativus	68.53	0.1889	1	4	4	7	217	24.6	8.44	1.157	0.00811489	1.00719	0.149375
Csa6M361260.2	XP_004144219	Alcohol dehydrogenase-like 7-like	Cucumis sativus	59.32	0.0654	2	1	1	1	382	41.4	5.5	1.157	1.3092e-06	1.24701	0.159962
Csa3M038200.1	XP_004147967	Hydroxymethylglutaryl-CoA synthase-like	Cucumis sativus	76.22	0.0429	1	2	2	3	466	51.5	6.68	1.157	0.0067047	1.33424	0.0237806
Csa1M050020.1	XP_004152503	Uncharacterized protein LOC101209979	Cucumis sativus	30.7	0.0394	1	2	2	3	711	78.2	5.31	1.157	0.00489638	1.42659	0.12122
Csa6M188010.1	XP_004143142	Alpha-glucan phosphorylase, H isozyme-like	Cucumis sativus	55.05	0.0912	1	6	6	8	844	95.7	6.4	1.158	0.000178807	1.37121	6.41024e-12
Csa3M893420.1	XP_004136240	Ubiquitin-fold modifier-conjugating enzyme 1-like	Cucumis sativus	29.58	0.3678	1	4	4	5	174	19.7	7.36	1.159	0.0294046	0.825838	0.169504
Csa6M499030.1	XP_004143446	Geminivirus Rep-interacting motor protein-like	Cucumis sativus	32.05	0.0063	1	1	1	1	1276	141.5	6.38	1.159	0.00928478	1.3665	0.0530454
Csa7M276180.1	XP_004139693	Xylem serine proteinase 1-like isoform 1	Cucumis sativus	45.1	0.3441	1	2	3	4	93	9.9	7.65	1.16	0.107648	0.606995	0.000512412
Csa2M010310.1	XP_004139245	Probable prefoldin subunit 4-like	Cucumis sativus	62.91	0.3889	1	4	4	6	126	14.7	4.49	1.16	0.000749912	0.642287	6.46041e-07
Csa6M095870.1	XP_004140530	Pyruvate dehydrogenase E1 component subunit alpha-like	Cucumis sativus	173.76	0.2617	1	7	7	9	428	47.6	7.66	1.16	0.00111581	0.934899	0.00162098
Csa1M574800.1	XP_004165758	Cysteine synthase-like	Cucumis sativus	86.19	0.1463	4	1	4	8	376	40.8	5.05	1.16	0.0136629	1.21889	4.91247e-05
Csa1M046130.1	XP_004152556	F-box protein SKIP16-like	Cucumis sativus	0	0.0279	1	1	1	2	287	32.1	8.44	1.16	0.0505972	1.2342	0.000538245
Csa5M139140.1	XP_004145948	Probable 6-phosphogluconolactonase 4, chloroplastic-like	Cucumis sativus	48.99	0.1121	1	3	3	5	321	34.7	6.6	1.161	0.00750689	0.670164	0.0584829
Csa3M171790.1	XP_004147640	50S ribosomal protein L18, chloroplastic-like	Cucumis sativus	58.66	0.2176	1	3	3	3	170	18.8	9.89	1.161	0.0217259	0.932722	0.051696
Csa6M486720.1	XP_004141978	Ribonuclease P protein subunit p25-like protein-like	Cucumis sativus	41.72	0.0354	1	1	1	2	254	28	10.33	1.161	0.00569179	1.05313	0.0256916
Csa7M432450.1	XP_004135851	Uncharacterized protein LOC101207565	Cucumis sativus	79.8	0.2254	1	5	5	23	284	30.8	5.52	1.162	0.0162986	0.770351	8.17687e-06
Csa5M146280.1	XP_004145884	Probable cinnamyl alcohol dehydrogenase 1-like	Cucumis sativus	29.86	0.0282	1	1	1	2	355	38.3	7.01	1.162	0.315384	0.81211	0.0927377
Csa4M167980.1	NP_001267671	Probable galactinol--sucrose galactosyltransferase 2-like	Cucumis sativus	58.24	0.0984	1	4	7	9	772	84.4	5.83	1.163	0.17793	0.964688	1.26297
Csa4M594470.1	XP_004144647	Proteasome subunit alpha type-3-like	Cucumis sativus	73.57	0.1365	1	3	3	6	249	27.3	6.04	1.163	0.0293728	1.071	0.0018801
Csa4M197820.1	XP_004147520	Uncharacterized protein LOC101218161	Cucumis sativus	36.62	0.0344	1	1	1	2	436	50	5.81	1.163	0.00161826	2.62958	4.01885e-05
Csa4M664240.1	XP_004157066	Uncharacterized LOC101204624	Cucumis sativus	0	0.02	1	2	2	2	1050	114.6	5.62	1.165	0.0173912	0.725186	4.16661e-05
Csa5M650520.1	XP_004141555	Uncharacterized protein LOC101206859	Cucumis sativus	25.49	0.3897	1	3	3	4	136	15.6	9.5	1.165	0.00509274	0.936334	0.00610529
Csa5M153160.1	XP_004159949	Tubulin beta-1 chain-like	Cucumis sativus	358.18	0.2585	1	4	10	58	441	49.4	4.89	1.165	0.00222733	1.20355	0.0397035
Csa5M487730.1	XP_004143792	Uncharacterized protein LOC101209452	Cucumis sativus	76.2	0.1799	1	4	4	12	189	20.9	8.75	1.166	0.175066	0.745673	0.261669
Csa6M525450.1	XP_004134584	Ferredoxin--NADP reductase, root isozyme, chloroplastic-like	Cucumis sativus	55.06	0.3307	1	10	10	18	378	42.1	8.62	1.166	0.0209013	0.938938	0.000847758
Csa7M073450.1	XP_008454970	Scopoletin glucosyltransferase-like	Cucumis melo	30.12	0.0479	3	2	2	2	480	53.7	5.4	1.166	0.000228172	1.35169	1.00783e-06
Csa2M108610.1	XP_004138921	Probable methyltransferase PMT2-like	Cucumis sativus	22.03	0.0211	1	1	1	1	616	69.5	6.83	1.166	0.00357319	1.8468	0.0107819
Csa3M168910.1	XP_004165514	Galactokinase-like	Cucumis sativus	258.16	0.2946	1	10	10	27	499	54.5	6.05	1.168	0.000147642	0.821528	0.00579296
Csa1M095030.1	XP_004147275	50S ribosomal protein L9, chloroplastic-like	Cucumis sativus	126.84	0.2374	1	4	4	7	198	22.1	9.57	1.168	0.70598	0.879386	0.0045378
Csa4M664370.1	XP_004145603	Uncharacterized protein LOC101218314	Cucumis sativus	46.96	0.03	1	2	2	3	866	96.2	5.38	1.168	0.0301	1.35265	4.51191e-16
Csa7M396330.1	XP_004136041	Desiccation-related protein PCC13-62-like	Cucumis sativus	69.44	0.0988	1	3	3	7	324	35.5	7.21	1.169	0.00212241	0.889313	0.00600848
Csa3M110630.1	XP_004133719	Elongation factor 1-gamma-like	Cucumis sativus	158.82	0.2338	1	3	8	22	402	45.4	5.54	1.169	8.51938e-06	1.00089	0.00317586
Csa2M036070.1	XP_004144726	Translation initiation factor IF-3-like	Cucumis sativus	38.91	0.0334	1	1	1	1	299	32.8	9.92	1.169	2.49593e-05	1.56925	0.00060397
Csa5M139080.1	XP_004145954	Uncharacterized protein LOC101208652	Cucumis sativus	48	0.136	1	2	2	5	228	24.1	9.66	1.171	0.0781296	1.05927	0.173241
Csa4M179150.1	XP_004147513	Uncharacterized protein LOC101216588	Cucumis sativus	36.26	0.0983	2	3	3	4	356	39.6	6.8	1.171	0.058809	1.12708	0.0723423
Csa1M533450.1	XP_008457332	Exocyst complex component EXO70B1-like	Cucumis melo	30.25	0.0126	1	1	1	1	634	72.1	5.25	1.171	5.4877e-05	2.20452	0.0043899
Csa3M645960.1	XP_004144437	Protein FLUORESCENT IN BLUE LIGHT, chloroplastic-like	Cucumis sativus	26.35	0.1279	1	3	3	4	297	32.9	8.59	1.172	0.0312132	1.1075	0.00155416
Csa4M269160.1	XP_004149650	Zeaxanthin epoxidase, chloroplastic-like	Cucumis sativus	117.75	0.4863	1	7	7	18	183	20	6.1	1.173	0.0561942	0.851298	0.011119
Csa5M606480.1	XP_004135169	Uncharacterized protein LOC101217483	Cucumis sativus	55.16	0.2327	3	1	3	12	159	17.3	5.99	1.173	0.00680573	0.908696	0.0206902
Csa5M606600.1	XP_004155376	Alpha-1,4 glucan phosphorylase L-2 isozyme, chloroplastic/amyloplastic-like	Cucumis sativus	47.58	0.0264	1	1	2	2	985	111.3	5.31	1.175	0.00996407	0.616896	2.58432e-05
Csa3M044530.1	XP_004148272	Uncharacterized protein LOC101207190	Cucumis sativus	29.92	0.0632	1	1	1	2	174	18.7	9.2	1.175	0.000786882	1.00513	0.0174049
Csa2M252030.2	XP_004150138	NADH dehydrogenase [ubiquinone] 1 beta subcomplex subunit 9-like	Cucumis sativus	43.92	0.1099	2	1	1	1	91	10.9	8.5	1.175	0.0349136	1.06531	0.0315086
Csa3M133950.1	XP_004134029	Beta-amylase 1, chloroplastic-like	Cucumis sativus	35.54	0.052	1	2	2	2	577	64.2	6.29	1.175	0.0448307	1.07431	0.00354938
Csa6M087980.1	XP_004140578	Photosystem II reaction center PSB28 protein, chloroplastic-like	Cucumis sativus	297	0.0745	1	2	2	15	376	38.5	9.26	1.176	0.0919563	0.740116	0.192678
Csa4M285730.1	NP_001267541	Peroxidase 2-like precursor	Cucumis sativus	449.01	0.1988	1	5	5	28	322	34.3	5.21	1.176	0.00142121	0.848837	0.0369149
Csa2M173020.1	KGN61583	Hypothetical protein	Cucumis sativus	60.59	0.1029	1	1	1	2	272	21.5	10.18	1.176	0.0108718	0.858065	0.17936
Csa3M751970.1	XP_004137878	1,4-alpha-glucan-branching enzyme 2-2, chloroplastic/amyloplastic-like	Cucumis sativus	0	0.0731	1	5	5	9	876	99.2	5.12	1.176	0.0499301	2.01136	0.000477607
Csa1M532330.1	XP_004145252	Ran-binding protein 1 homolog b-like	Cucumis sativus	97.59	0.1991	1	2	2	3	216	24.1	4.87	1.177	0.000257527	0.590197	0.411608
Csa2M009340.1	XP_004159404	Peptidyl-prolyl cis-trans isomerase CYP20-2, chloroplastic-like	Cucumis sativus	51.61	0.1845	1	3	3	6	309	33.4	7.42	1.178	0.0375354	1.03157	0.0238106
Csa3M838720.1	ABD72603	Raffinose synthase	Cucumis sativus	116.6	0.2309	2	14	15	25	784	86.9	5.72	1.179	0.0112093	2.66975	0.0339487
Csa3M132000.1	XP_004134005	Uncharacterized protein LOC101215886	Cucumis sativus	31.36	0.0902	1	2	2	2	399	44.7	4.86	1.179	3.89996e-06	2.97579	0.0224927
Csa3M914580.1	XP_004171937	Protease inhibitor HPI-like	Cucumis sativus	70.9	0.6522	1	4	4	12	69	7.5	6.62	1.18	0.0573816	0.735145	0.0252397
Csa3M164570.1	XP_004134227	Uncharacterized protein LOC101207802	Cucumis sativus	33.63	0.0584	1	2	2	2	497	52	7.9	1.18	0.0105385	0.876932	0.00261755
Csa2M059840.1	XP_004148340	Lysine--tRNA ligase-like	Cucumis sativus	50.99	0.0856	1	4	4	5	689	78.1	6.61	1.18	0.148798	1.34295	0.0105228
Csa7M007830.1	XP_004148544	NADP-dependent D-sorbitol-6-phosphate dehydrogenase-like	Cucumis sativus	50.77	0.0874	1	2	2	3	309	34.8	6.79	1.18	0.0964855	2.7173	0.00781723
Csa1M614130.1	XP_004139038	Sulfite reductase 1 [ferredoxin], chloroplastic-like	Cucumis sativus	74.85	0.1138	1	6	6	8	694	77.9	9.03	1.181	0.0118708	1.16205	0.0539077
Csa2M138700.1	XP_004138958	26S proteasome non-ATPase regulatory subunit 1-like	Cucumis sativus	109.12	0.0639	1	5	5	7	1002	108.7	5.53	1.181	0.0667537	1.40932	7.3235e-11
Csa3M128880.1	XP_004133963	Protein TRIGALACTOSYLDIACYLGLYCEROL 4, chloroplastic-like	Cucumis sativus	31.41	0.1298	1	3	4	5	470	52.2	8.25	1.182	0.0186941	1.53938	4.14505e-22
Csa6M511710.1	XP_004134796	Uncharacterized protein LOC101206738 isoform 1	Cucumis sativus	59.56	0.3446	1	3	3	8	148	16	3.87	1.183	0.0134954	0.557735	0.0127729
Csa4M279880.2	XP_004142174	Ubiquitin carboxyl-terminal hydrolase 13-like	Cucumis sativus	0	0.0108	3	1	1	1	1106	130.1	5.76	1.183	0.350225	0.804494	0.070609
Csa7M062830.1	XP_004136875	Uncharacterized protein LOC101219462	Cucumis sativus	180.29	0.2065	1	3	3	11	184	18.6	5.54	1.183	0.127218	1.07589	0.0203613
Csa4M011040.1	XP_004152138	Peptidyl-prolyl cis-trans isomerase FKBP16-3, chloroplastic-like	Cucumis sativus	112.22	0.2819	1	7	7	25	227	24.3	6.23	1.184	0.000466836	0.709866	0.0221955
Csa3M839850.1	XP_004141110	Nuclear pore membrane glycoprotein 210-like	Cucumis sativus	79.33	0.1123	1	3	3	5	383	40.4	6.93	1.186	0.0380462	0.923414	0.0229109
Csa5M643330.1	XP_004141605	Tryptophan synthase beta chain 2-like	Cucumis sativus	31.99	0.0383	2	1	1	1	496	54	6.68	1.188	0.0018209	0.991205	1.10419
Csa3M027190.1	XP_004151634	Uncharacterized protein LOC101209814	Cucumis sativus	159.18	0.1597	1	1	1	13	119	12.6	8.21	1.189	0.0041477	0.662545	1.21696e-05
Csa4M000930.1	XP_004136942	40S ribosomal protein S29-like	Cucumis sativus	39.55	0.2857	3	2	2	4	56	6.4	9.91	1.19	0.0110388	0.975514	0.297546
Csa2M072490.1	XP_004152885	Uncharacterized protein LOC101202810	Cucumis sativus	81.52	0.0619	2	5	5	6	1261	140.7	6.68	1.191	0.0441837	1.07143	0.00745028
Csa6M185300.1	XP_004143158	Peptidyl-prolyl cis-trans isomerase CYP19-4-like	Cucumis sativus	157.99	0.3382	6	5	7	22	204	21.9	8.68	1.192	0.115373	1.39593	0.0422935
Csa6M193610.1	XP_004143092	RNA and export factor-binding protein 2-like	Cucumis sativus	45.09	0.1941	1	3	3	3	237	25.6	10.02	1.194	1.59347e-05	1.23519	2.34689e-05
Csa6M358710.1	XP_004144221	Dehydrin COR47-like isoform 1	Cucumis sativus	136.61	0.1017	1	2	2	16	236	26.6	5.22	1.194	0.0159858	1.52402	2.33697e-05
Csa2M370360.1	XP_004152609	Protein CutA, chloroplastic-like	Cucumis sativus	36.64	0.1622	1	2	2	2	185	20	9.23	1.194	0.0433023	1.61051	2.80933e-08
Csa3M730900.1	XP_004137697	Uncharacterized protein LOC101207080	Cucumis sativus	49.89	0.0413	1	2	2	4	508	59.8	9.17	1.195	0.00526173	1.18386	0.012278
Csa2M287190.1	XP_004148044	Uncharacterized protein LOC101207851	Cucumis sativus	25.58	0.0375	1	1	1	1	480	51.3	4.53	1.196	0.0110259	1.02807	0.542852
Csa4M639060.1	XP_004141243	Uncharacterized protein LOC101211004	Cucumis sativus	28.98	0.0232	1	1	1	1	734	81.8	5.62	1.197	0.101212	0.951504	0.0143584
Csa6M008780.2	XP_004138450	Delta-1-pyrroline-5-carboxylate synthase-like	Cucumis sativus	18.16	0.0452	2	2	2	2	708	76.9	6.65	1.197	2.14073e-05	0.989954	0.22988
Csa3M819800.1	XP_004136630	V-type proton ATPase subunit H-like	Cucumis sativus	47.11	0.1057	1	3	3	4	454	51.6	7.21	1.198	0.00290287	0.695788	0.000695223
Csa1M257940.1	XP_004146717	Uncharacterized protein LOC101219343	Cucumis sativus	91.7	0.112	1	11	13	18	1830	200.5	6.1	1.198	3.39799e-06	0.742581	6.89392e-06
Csa4M442580.1	XP_004144345	DNA polymerase I-like	Cucumis sativus	586.22	0.2538	1	2	9	116	264	29	9.66	1.198	0.404355	0.942962	0.0319748
Csa4M420150.1	XP_004144319	4-alpha-glucanotransferase DPE2-like	Cucumis sativus	80.92	0.1321	1	9	9	16	1007	115.8	6.21	1.198	0.0157513	1.45435	5.29207e-15
Csa6M501880.1	XP_004143496	Uncharacterized protein sll1770-like	Cucumis sativus	131.69	0.0552	1	3	3	4	761	86.2	9.01	1.199	0.0382816	0.837057	0.0650036
Csa4M004280.1	XP_004152218	Cytochrome c oxidase subunit 5b-2, mitochondrial-like	Cucumis sativus	123.06	0.3631	1	3	4	7	179	19.2	5.39	1.199	0.100801	0.864973	0.015592
Csa1M596520.1	XP_004144033	Thiol protease aleurain-like	Cucumis sativus	284.13	0.1966	1	5	5	15	356	39	6.71	1.199	0.00976229	1.09195	0.0128843
Csa5M569320.1	XP_004150122	Uncharacterized protein LOC101220075	Cucumis sativus	62.54	0.0242	1	1	1	2	828	90.5	5.86	1.2	0.00337864	1.45254	0.131355
Csa1M497310.1	XP_004152898	Calcium-transporting ATPase 4, endoplasmic reticulum-type-like	Cucumis sativus	23.85	0.0329	1	2	2	2	1065	116.4	5.24	1.2	0.149655	1.48396	0.178665
Csa3M183320.1	XP_004157194	Sec-independent protein translocase protein TATB, chloroplastic-like	Cucumis sativus	65.9	0.1908	1	4	4	7	283	30.4	5.77	1.201	6.35733e-16	0.834983	0.0260212
Csa7M324150.1	XP_004139652	Transcription factor VIP1-like	Cucumis sativus	0	0.0285	3	1	1	1	351	38.8	7.84	1.202	0.00653357	0.620253	0.0014974
Csa1M224890.1	XP_004150653	Probable sucrose-phosphate synthase 1-like	Cucumis sativus	27.59	0.0189	1	1	1	1	1061	118.6	6.44	1.202	0.0479618	1.00384	0
Csa5M223120.1	XP_004146429	Hydroxyacylglutathione hydrolase cytoplasmic-like	Cucumis sativus	0	0.0775	1	2	2	2	258	28.7	6.39	1.202	0.00726026	1.04749	0.0201708
Csa5M624450.1	XP_004157502	Peptidyl-prolyl cis-trans isomerase H-like	Cucumis sativus	59.35	0.1623	1	2	2	5	191	20.6	8.12	1.203	0.00652245	0.818328	0.0171124
Csa6M106190.1	XP_004140508	Glycine--tRNA ligase 2, chloroplastic/mitochondrial-like	Cucumis sativus	41.74	0.0253	1	2	2	2	1068	119.8	6.47	1.203	0.0113636	1.36021	8.22188e-05
Csa3M914560.1	XP_004148350	Uncharacterized protein LOC101207608	Cucumis sativus	39.91	0.1927	1	5	5	8	358	39.1	7.28	1.204	0.00170535	0.897227	0.00168814
Csa2M404860.1	XP_004138633	Probable splicing factor 3A subunit 1-like	Cucumis sativus	55.72	0.0371	1	2	2	3	809	89.5	5.12	1.204	0.0414881	1.13612	0.000452021
Csa3M020020.1	XP_004147209	Asparagine--tRNA ligase, chloroplastic/mitochondrial-like	Cucumis sativus	31.19	0.0338	1	2	2	2	562	63.2	6.8	1.204	0.00896388	1.29372	4.51867e-13
Csa4M645960.1	XP_004141310	NADH dehydrogenase [ubiquinone] iron-sulfur protein 7, mitochondrial-like	Cucumis sativus	29.95	0.316	1	5	5	7	212	23.2	9.52	1.205	1.12467e-06	1.01071	0.19624
Csa7M067370.1	XP_004155492	Uncharacterized protein LOC101232343	Cucumis sativus	41.62	0.0746	1	1	1	1	134	14.5	8.34	1.205	7.53231e-06	1.52911	0.0639975
Csa2M310390.1	XP_004150695	Eukaryotic translation initiation factor 5-like	Cucumis sativus	32.41	0.0225	1	1	1	1	444	49	6.73	1.206	4.3008e-06	3.32526	0.00243941
Csa1M422480.1	XP_004146309	Xyloglucan endotransglucosylase/hydrolase protein 22-like	Cucumis sativus	31.52	0.1115	3	3	3	3	287	32.4	6.9	1.207	0.0920902	0.730337	0.0471277
Csa3M915110.1	XP_004148349	Membrane steroid-binding protein 2-like	Cucumis sativus	140.05	0.5236	1	6	6	22	212	22.9	4.56	1.207	0.00454718	0.826013	0.053054
Csa6M517050.1	XP_004134724	Pre-mRNA-splicing factor SYF1-like	Cucumis sativus	30.83	0.0131	1	1	1	1	913	106.8	5.67	1.207	0.000540306	1.01783	0.684082
Csa3M304140.1	NP_001267644	Glutamine synthetase cytosolic isozyme-like	Cucumis sativus	21.91	0.1236	2	3	3	4	356	39.3	6.2	1.207	0.139037	1.37152	0.00411939
Csa1M528580.1	XP_004150623	ATP-dependent zinc metalloprotease FTSH 9, chloroplastic-like	Cucumis sativus	138.84	0.0181	2	1	1	4	827	89.9	8.63	1.207	0.0233078	1.52257	0.00171877
Csa4M622800.1	XP_004146010	Peptide methionine sulfoxide reductase B1, chloroplastic-like	Cucumis sativus	23.4	0.2794	1	5	5	6	204	22.6	8.94	1.209	0.0155454	0.915655	0.0146852
Csa4M285770.1	XP_004142147	Peroxidase 2-like	Cucumis sativus	342.44	0.3526	2	7	8	33	329	36.4	6.68	1.21	0.00289929	0.768421	4.63825e-09
Csa3M035840.1	XP_004147939	Uncharacterized protein LOC101222106	Cucumis sativus	0	0.0612	1	1	1	3	147	15.1	5.3	1.211	0.00259706	0.767988	9.51025e-05
Csa5M588750.1	XP_004135338	Uncharacterized protein LOC101217329	Cucumis sativus	25.3	0.1579	1	2	2	9	133	14.4	10.39	1.213	0	1.77206	0.0315348
Csa5M139050.1	XP_004145952	NPL4-like protein 1-like	Cucumis sativus	29.01	0.0292	1	1	1	1	411	46.2	5.72	1.214	1.53252e-09	0.816921	0.38142
Csa4M651850.1	XP_004145494	Eukaryotic initiation factor iso-4F subunit p82-34-like	Cucumis sativus	114.93	0.151	1	8	8	15	768	84.1	7.37	1.214	0.0435203	0.971728	0.0792149
Csa2M249900.1	XP_004150061	Cysteine proteinase RD19a-like	Cucumis sativus	42.71	0.1432	1	4	4	6	377	40.7	6.52	1.215	0.021773	0.601124	1.36893e-07
Csa7M084710.1	XP_004151390	Syntaxin-51-like	Cucumis sativus	33.04	0.0944	1	2	2	2	233	26.2	9.19	1.215	0.00662495	0.906344	0.0778932
Csa6M046360.1	XP_004140995	Uncharacterized protein LOC101210179	Cucumis sativus	18.51	0.0194	4	2	2	3	1291	134.6	9.25	1.216	0.000212066	0.926471	0.404883
Csa1M462020.1	XP_004147400	60S ribosomal protein L32-1-like	Cucumis sativus	26.77	0.2105	2	2	2	4	133	15.6	10.39	1.217	3.11627e-06	1.03923	0.0725017
Csa3M814350.1	XP_004136603	14 kDa zinc-binding protein-like	Cucumis sativus	69.52	0.2885	1	4	4	24	156	17.1	6.52	1.219	6.62088e-07	0.758402	5.5847e-07
Csa2M338840.1	XP_004147325	Neutral alpha-glucosidase AB-like	Cucumis sativus	40.94	0.0731	1	4	4	4	917	104	6.28	1.219	0.00279107	1.05947	0.0114835
Csa6M448110.1	XP_004143284	Aquaporin TIP1-1-like	Cucumis sativus	22.57	0.168	1	2	2	3	250	25.7	6.02	1.219	0.0175091	1.39069	1.44098e-32
Csa2M179730.1	XP_004142180	1-aminocyclopropane-1-carboxylate oxidase homolog 6-like isoform 1	Cucumis sativus	33.27	0.0691	1	2	2	2	376	42.5	5.9	1.22	0.0274106	1.12145	0.0416613
Csa4M594440.1	XP_004144685	Uncharacterized protein LOC101208481	Cucumis sativus	20.84	0.0101	1	1	1	1	1589	175	4.42	1.224	1.07334e-09	0.684938	2.47996e-05
Csa7M407800.1	NP_001267675	Stachyose synthase-like	Cucumis sativus	239.09	0.2755	1	16	17	36	864	96	6.54	1.224	0.00519637	1.42062	2.27396e-08
Csa6M290890.1	XP_004149547	Elongation factor 1-alpha-like	Cucumis sativus	268.5	0.2949	1	1	9	60	295	32.2	9.33	1.225	0.00140022	1.05314	0.0318648
Csa6M077360.1	XP_004160689	Uncharacterized protein LOC101227119	Cucumis sativus	38.46	0.0545	1	1	1	3	220	25.2	8.34	1.226	0.109303	0.850674	0.0481545
Csa3M888540.1	XP_004136302	Uncharacterized protein LOC101216465	Cucumis sativus	43.74	0.0357	1	1	1	1	448	51.4	9.52	1.226	0.00238979	1.78384	0.000833879
Csa7M108300.1	XP_004148925	Fasciclin-like arabinogalactan protein 1-like	Cucumis sativus	171.84	0.212	1	6	6	17	415	44.2	6.61	1.232	8.00307e-05	0.900657	0.951557
Csa5M611710.1	XP_004135060	ABC transporter G family member 7-like	Cucumis sativus	43.74	0.0326	1	2	2	2	798	88.4	5.48	1.234	0.00218964	1.09514	0.0413515
Csa6M014830.1	XP_004138380	Uncharacterized protein LOC101213577	Cucumis sativus	43.94	0.2318	1	4	4	5	289	31.7	5.1	1.235	0.00550686	0.670297	0.000181953
Csa1M025130.1	XP_004137351	Aldose 1-epimerase-like	Cucumis sativus	33.47	0.0708	1	2	2	4	339	36.9	6.04	1.236	0.0104833	0.846359	0.0253327
Csa4M507380.1	XP_004146386	Zinc finger CCCH domain-containing protein 14-like	Cucumis sativus	28.87	0.0459	1	1	1	1	305	31.7	9.14	1.236	1.55602e-10	1.11334	0.0148441
Csa1M328400.1	XP_004150862	Heme oxygenase 1, chloroplastic-like	Cucumis sativus	45.3	0.1237	1	3	3	3	291	33.3	7.85	1.237	0.000131099	0.913043	0.0827448
Csa6M055370.1	XP_004139687	40S ribosomal protein S18-like	Cucumis sativus	42.87	0.0592	1	1	1	3	152	17.6	10.54	1.239	0.00114183	0.979714	1.00727
Csa7M039260.1	XP_004144519	Fasciclin-like arabinogalactan protein 6-like	Cucumis sativus	329.39	0.1061	1	2	2	26	245	25.6	5.95	1.24	4.48081e-07	0.732605	0.00492409
Csa3M777590.1	XP_004149195	40S ribosomal protein S14-2-like	Cucumis sativus	119.95	0.3667	3	4	4	12	150	16.4	10.84	1.24	0.00125335	0.998291	0.726789
Csa3M128890.1	XP_004133964	20 kDa chaperonin, chloroplastic-like	Cucumis sativus	83.42	0.4681	1	4	5	14	141	15.1	9.07	1.247	0.00264426	1.40545	0.869167
Csa3M843780.1	XP_004141139	T-complex protein 1 subunit theta-like	Cucumis sativus	68.57	0.0734	1	3	3	4	545	58.8	5.62	1.248	2.25001e-21	1.01044	0.36498
Csa6M197230.1	XP_004143085	Cullin-1-like	Cucumis sativus	29.3	0.0215	1	1	1	1	744	86.7	7.24	1.25	6.47e-05	1.01943	0.214193
Csa4M664330.1	XP_004145556	Peptidyl-prolyl cis-trans isomerase FKBP18, chloroplastic-like	Cucumis sativus	0	0.1233	1	3	3	5	227	24.7	9.48	1.252	0.00794079	0.925957	0.0181397
Csa3M132010.1	XP_004134003	Glutathione reductase, cytosolic-like isoform 1	Cucumis sativus	55.54	0.1088	1	3	3	4	478	51.9	6.47	1.252	0.00458406	0.984615	0.11847
Csa6M483300.1	XP_004148659	Photosystem I reaction center subunit N, chloroplastic-like	Cucumis sativus	1139.66	0.2982	1	6	6	170	171	18.2	8.7	1.252	0.0187333	1.14348	0.296599
Csa1M000020.1	XP_004138013	Staphylococcal nuclease domain-containing protein 1-like	Cucumis sativus	118.48	0.1488	1	13	13	17	988	108.4	6.93	1.254	0.0937142	1.24004	0.0392941
Csa7M390170.1	XP_004148884	CUGBP Elav-like family member 2-like	Cucumis sativus	22.87	0.0662	1	3	3	4	438	47.2	8.7	1.26	9.16701e-13	0.987281	0.437872
Csa5M586560.1	XP_004135350	NifU-like protein 2, chloroplastic-like	Cucumis sativus	65.6	0.1798	1	3	3	4	228	25	8.16	1.262	1.4352e-10	1.18606	0.149
Csa5M635360.1	XP_004148684	Inositol hexakisphosphate and diphosphoinositol-pentakisphosphate kinase 1-like	Cucumis sativus	28.55	0.0184	1	1	1	1	1031	117.4	6.01	1.264	0.0020873	0.529617	0.00107968
Csa3M122590.1	XP_004134330	K(+) efflux antiporter 2, chloroplastic-like	Cucumis sativus	0	0.0347	1	2	2	2	1212	130.5	5.22	1.265	0.00987489	0.887912	0.027134
Csa5M151610.1	XP_004143883	Reticulon-like protein B2-like	Cucumis sativus	30.44	0.1751	1	3	3	5	257	28.8	7.17	1.265	0.0425473	1.15018	0.824175
Csa1M305760.1	XP_004150012	Acyl-protein thioesterase 2-like	Cucumis sativus	39.77	0.0317	1	1	1	2	252	26.5	6.52	1.268	0.0150305	0.824268	0.0943278
Csa5M374760.1	XP_004140331	Ubiquitin-fold modifier 1-like	Cucumis sativus	57.9	0.3333	1	3	3	5	90	9.4	9.61	1.269	0.00287527	0.783886	0.00363691
Csa3M399450.1	XP_004151975	DAG protein, chloroplastic-like	Cucumis sativus	80.78	0.0711	1	1	1	3	239	27.3	9.04	1.269	0.00683853	0.812427	0.00878803
Csa1M030620.1	XP_004137378	Putative 3,4-dihydroxy-2-butanone kinase-like	Cucumis sativus	38.29	0.0235	1	1	1	1	595	61.8	6.14	1.272	5.75468e-05	1.305	0.000179573
Csa2M368830.1	XP_004152649	Tubulin beta-1 chain-like	Cucumis sativus	841.99	0.3185	1	1	13	106	449	50.4	4.89	1.274	0.00908978	1.0746	0.086967
Csa5M198130.1	XP_004172769	60S ribosomal protein L35a-1-like	Cucumis sativus	29.44	0.0714	1	1	1	2	112	12.9	10.58	1.276	3.92876e-10	1.50419	8.55563e-05
Csa7M038160.1	XP_004144523	Uncharacterized protein At4g28440-like	Cucumis sativus	77.18	0.3172	1	3	3	4	145	15.8	9.01	1.282	0.00422509	0.775557	0.0285524
Csa1M013210.1	XP_004138193	Glucan endo-1,3-beta-glucosidase-like protein 2-like isoform 1	Cucumis sativus	0	0.0488	1	1	1	2	205	20.7	6.48	1.283	0.000339169	0.702916	0.0310397
Csa2M022830.1	XP_004139175	Probable Xaa-Pro aminopeptidase P-like	Cucumis sativus	30.39	0.0691	1	2	2	2	709	78.3	6.87	1.284	0.00331903	0.734375	6.88428e-06
Csa6M106180.1	XP_004140509	Uncharacterized protein LOC101209927	Cucumis sativus	128.55	0.169	4	5	5	14	361	38.7	8.57	1.284	6.01221e-06	0.813284	0.000125328
Csa7M019900.1	XP_004153444	Expansin-like A1-like	Cucumis sativus	28.46	0.1825	1	3	3	4	285	31.9	6.9	1.294	0.000402149	0.611586	0.0456469
Csa3M119490.1	XP_004133808	Exportin-2-like	Cucumis sativus	0	0.0092	1	1	1	1	977	109.3	5.55	1.294	9.23392e-05	1.77851	0.0198162
Csa6M088070.1	XP_004140575	60S ribosomal protein L23-like	Cucumis sativus	151.89	0.768	3	8	8	31	125	13.4	10.05	1.295	1.16547e-11	1.41503	0.827997
Csa3M836500.1	XP_004141089	Formate dehydrogenase, mitochondrial-like	Cucumis sativus	40.83	0.0729	3	1	2	3	384	42.2	7.2	1.296	0.00832221	1.33586	0.00721804
Csa2M418350.1	XP_004151892	Autophagy-related protein 8c-like	Cucumis sativus	0	0.0588	1	1	1	1	119	13.7	8.59	1.3	0.000176573	0.991965	0.0593684
Csa3M483830.1	XP_004150352	Photosystem I reaction center subunit VI, chloroplastic-like	Cucumis sativus	1247.78	0.5694	1	7	7	170	144	15.2	9.91	1.301	0.00783294	1.58651	4.11328e-07
Csa1M025950.1	XP_004137370	U2 small nuclear ribonucleoprotein B'' 2-like	Cucumis sativus	34.15	0.0346	1	1	1	1	231	26.2	9.36	1.302	7.35765e-19	2.15951	2.25736e-08
Csa3M172420.1	XP_004147649	Protein transport protein SEC23-like	Cucumis sativus	0	0.0232	1	1	1	1	775	85.3	5.99	1.305	0.00469495	1.42977	0.00718493
Csa2M361570.1	XP_004152704	Deoxyuridine 5'-triphosphate nucleotidohydrolase-like	Cucumis sativus	86.99	0.1883	1	3	3	4	223	23.8	7.62	1.309	2.027e-08	1.10753	0.0113523
Csa6M411290.1	XP_004140107	Uncharacterized protein LOC101205574	Cucumis sativus	76.04	0.0562	1	3	3	4	534	58.6	9.04	1.311	8.29808e-10	0.818826	0.000169897
Csa4M192180.1	XP_004147531	Short-chain type dehydrogenase/reductase-like	Cucumis sativus	27.34	0.062	1	1	1	1	258	27	6.23	1.313	0.00282847	1.08578	0.0574941
Csa3M734910.1	XP_004137760	Arginine biosynthesis bifunctional protein ArgJ, chloroplastic-like	Cucumis sativus	49.75	0.1304	1	4	4	6	460	48.2	6.2	1.315	1.25219e-19	0.847929	9.35301e-05
Csa1M538160.1	XP_004135546	OBG-like ATPase 1-like	Cucumis sativus	34.37	0.2	1	5	5	7	395	44.4	6.7	1.321	6.82969e-05	1.00459	0.633338
Csa6M078580.1	XP_004145012	Uncharacterized protein LOC101209384	Cucumis sativus	0	0.0322	1	1	1	1	311	33.9	7.36	1.322	3.22423e-08	0.753904	0.00144345
Csa7M432140.1	XP_004135869	Acetylornithine aminotransferase, mitochondrial-like	Cucumis sativus	39.64	0.0703	1	2	2	2	455	48.8	6.47	1.322	6.67834e-07	0.868936	0.0103773
Csa3M408540.1	XP_004151965	Probable histone H2A.1-like	Cucumis sativus	0	0.3407	4	3	4	7	135	14.1	10.05	1.326	0.02004	1.28477	0.00145944
Csa1M050100.1	XP_004152509	GDSL esterase/lipase At3g48460-like	Cucumis sativus	0	0.0468	1	1	1	1	406	45.3	7.97	1.328	0.00297218	3.05782	1.79128e-05
Csa5M623530.1	XP_004142487	Mitochondrial substrate carrier family protein C-like	Cucumis sativus	35.42	0.0341	1	1	2	4	821	90.7	8.82	1.331	3.80189e-10	1.30061	0.0904011
Csa2M349620.1	XP_004142962	Uncharacterized protein LOC101206526	Cucumis sativus	47.5	0.0395	1	1	2	2	531	58.5	9.19	1.334	0.00251674	1.16108	0.423171
Csa7M027880.1	XP_004144903	Glutamate--tRNA ligase, chloroplastic/mitochondrial-like	Cucumis sativus	41.14	0.0855	1	4	4	4	573	64	7.28	1.334	1.0884e-07	1.45687	2.26003e-10
Csa6M501980.1	XP_004143499	Flavoprotein-like protein YCP4-like	Cucumis sativus	92.07	0.1481	1	2	2	4	270	28.5	6.06	1.335	1.95775e-16	0.982533	0.00771427
Csa7M075000.1	XP_004169112	Uncharacterized LOC101222694	Cucumis sativus	38.21	0.025	1	1	1	1	520	56.2	4.67	1.337	0.00916037	0.839013	0.00245813
Csa5M172840.1	XP_004170050	Probable NADH dehydrogenase [ubiquinone] 1 alpha subcomplex subunit 12-like	Cucumis sativus	26.87	0.1709	1	3	3	3	158	18.4	8.15	1.337	0.000339258	1.29699	0.000364974
Csa3M202730.1	XP_004136973	40S ribosomal protein S16-like	Cucumis sativus	47.08	0.1806	1	3	3	7	144	16.5	10.2	1.337	7.59955e-05	1.34685	0.0857982
Csa3M119660.1	XP_004133817	PsbQ-like protein 1, chloroplastic-like	Cucumis sativus	110.78	0.1283	1	2	2	4	187	21.3	9.42	1.339	0.00559961	1.82164	5.75522e-19
Csa3M895080.1	XP_004136229	Uncharacterized protein LOC101219624	Cucumis sativus	66.89	0.0305	1	1	1	2	591	65.5	5.91	1.342	0.000223785	1.16186	1.40254e-06
Csa4M663680.1	XP_004145545	High mobility group 1/2 (HMG1/2)-like protein	Cucumis sativus	20.71	0.1308	2	1	1	1	107	12	10.11	1.35	0.00952149	0.321642	7.71474e-06
Csa1M228960.1	AAL35979	Extensin-like protein	Cucumis sativus	897.51	0.2941	1	6	6	97	204	20.7	8.47	1.353	9.59673e-08	0.552553	3.55179e-05
Csa6M301020.3	XP_004148228	Phototropin-1-like	Cucumis sativus	41.81	0.052	3	3	3	3	943	104.8	6.93	1.359	6.22445e-19	1.1019	0.0338004
Csa4M651230.1	XP_004150867	Probable protein phosphatase 2C 59-like	Cucumis sativus	55.13	0.0751	1	1	1	1	293	31.6	5.22	1.364	0.00955555	0.977425	0.0117026
Csa3M150820.1	XP_004134175	Prolyl 4-hydroxylase subunit alpha-1-like	Cucumis sativus	31.33	0.0619	1	1	1	1	339	37.7	6.64	1.365	0.000324396	1.21627	0.00966028
Csa7M390010.1	XP_004148892	40S ribosomal protein S19-3-like	Cucumis sativus	247.53	0.5524	2	4	9	43	143	15.9	10.2	1.365	3.83294e-05	1.23017	2.1849e-05
Csa6M445120.1	XP_004143243	Aquaporin PIP2-1-like	Cucumis sativus	37.46	0.1232	1	1	1	3	284	30.2	8.54	1.368	9.25429e-05	0.668569	0.0275023
Csa3M636940.1	XP_004144403	Early-responsive to dehydration 3-like; Probable methyltransferase PMT21-like	Cucumis sativus	49.02	0.0216	1	1	1	1	602	68.7	8.07	1.368	1.15728e-11	2.2125	1.16828e-05
Csa4M000020.1	XP_004150269	Uncharacterized protein LOC101221253	Cucumis sativus	25.92	0.0229	1	1	1	1	523	58.1	4.27	1.372	0.0096107	1.1223	0.00099349
Csa6M356990.1	XP_004158284	Catalase isozyme 3-like	Cucumis sativus	465.27	0.3638	1	13	17	76	492	57	7.3	1.377	0.00198752	1.31004	0.0152044
Csa4M052700.1	XP_004148990	Uncharacterized protein LOC101208661 isoform 1	Cucumis sativus	23.45	0.1818	1	2	2	5	165	17.5	8.19	1.379	0.00148222	0.800232	0.00142229
Csa2M428410.1	XP_004151860	SUMO-conjugating enzyme SCE1-like	Cucumis sativus	35.31	0.3813	1	2	2	4	160	18	8.28	1.383	1.70493e-12	0.339221	4.33687e-05
Csa4M054300.1	XP_004165966	26S proteasome non-ATPase regulatory subunit RPN12A-like	Cucumis sativus	22.73	0.0791	1	1	1	1	278	32	4.96	1.383	4.2536e-05	0.943839	0.0920522
Csa5M148600.1	XP_004143846	Metal-dependent protein hydrolase-like	Cucumis sativus	32.68	0.0296	1	1	1	1	372	41.8	6.96	1.385	0.0010924	0.626866	0.0126783
Csa5M187870.1	XP_004149952	Cucumisin-like	Cucumis sativus	0	0.0482	1	3	3	3	747	79.8	7.61	1.385	0.000881051	0.787563	0.257724
Csa1M673530.1	YP_247591	RNA polymerase beta subunit, chloroplastic	Cucumis sativus	0	0.0476	1	1	1	2	273	31.7	9.63	1.393	1.09217e-10	0.555056	0.0474225
Csa2M006240.1	ADN34189	Putative peptidase	Cucumis melo	47.52	0.0657	1	1	1	5	137	14.4	8.34	1.393	0.00219615	1.20652	0.0010774
Csa5M023880.1	XP_004142265	Tryptophan--tRNA ligase, cytoplasmic-like	Cucumis sativus	30.22	0.0272	1	1	1	1	405	46	6.4	1.393	5.93363e-05	1.48387	1.60141e-06
Csa4M630000.1	XP_004146049	30S ribosomal protein S20, chloroplastic-like	Cucumis sativus	0	0.0489	1	1	1	1	184	20.1	10.39	1.393	0.00127055	2.11311	6.75262e-14
Csa5M141040.1	XP_004145974	Cucumisin-like	Cucumis sativus	42.23	0.0766	1	3	3	4	744	80.6	7.55	1.401	1.94316e-22	0.82751	0.00758863
Csa4M496260.1	XP_004146411	Auxilin-related protein 1-like	Cucumis sativus	42.23	0.0142	1	1	1	1	987	109.7	6.34	1.403	6.16685e-12	0.870482	0.0078606
Csa7M432360.1	XP_004136091	Clustered mitochondria protein hom	Cucumis sativus	26.66	0.0176	1	1	2	2	1703	188	7.61	1.409	1.18423e-05	0.766389	0.000399468
Csa5M608250.1	XP_004135120	Protein decapping 5-like	Cucumis sativus	59.99	0.0747	2	3	3	5	589	62.9	6.87	1.418	9.49014e-08	0.805381	0.000320452
Csa4M618520.1	XP_004146063	Putative UDP-glucose flavonoid 3-O-glucosyltransferase 3-like	Cucumis sativus	21.54	0.0266	1	1	1	1	489	54.8	5.72	1.421	2.81071e-10	1.41979	0.000726038
Csa5M174640.1	XP_004143621	Mediator of RNA polymerase II transcription subunit 36a-like	Cucumis sativus	77.54	0.127	2	2	2	3	307	32.2	10.2	1.423	9.95429e-06	1.37961	0.0385913
Csa5M155600.1	XP_004143935	Uncharacterized protein LOC101205107	Cucumis sativus	0	0.0342	1	1	1	1	351	38.3	7.52	1.426	4.63768e-05	2.17539	0.00427649
Csa5M643310.1	XP_004156176	2,3-bisphosphoglycerate-independent phosphoglycerate mutase-like	Cucumis sativus	76.4	0.1109	1	3	3	5	496	53.4	5.9	1.433	5.36407e-05	0.824157	6.45153e-05
Csa1M046100.1	XP_004152478	Iron-sulfur cluster assembly protein 1-like	Cucumis sativus	28.32	0.0529	1	1	1	2	170	18.2	8.85	1.434	0.000229965	1.37443	0.00956314
Csa3M284020.1	XP_004145857	HMG-Y-related protein A-like	Cucumis sativus	30.55	0.05	1	1	1	1	180	19.6	11.09	1.435	0.00858568	1.15426	0.000828851
Csa7M452990.1	XP_004141656	Nucleoporin NUP53-like	Cucumis sativus	35.07	0.0606	1	1	1	1	330	36	9.23	1.446	0.0373459	0.732754	1.76912e-07
Csa7M064020.1	XP_004136883	Phospho-2-dehydro-3-deoxyheptonate aldolase 2, chloroplastic-like	Cucumis sativus	117.93	0.0971	3	1	5	11	515	57.5	8.75	1.447	2.13591e-14	1.50284	0.0140713
Csa2M169730.1	XP_004147193	Protein transport protein Sec24-like At4g32640-like	Cucumis sativus	50.64	0.0271	1	2	2	2	1105	119.2	6.93	1.452	1.11965e-06	0.567185	0.000427183
Csa3M121660.1	XP_004133849	50S ribosomal protein L5, chloroplastic-like	Cucumis sativus	335.73	0.3893	1	8	8	26	244	26.2	10.08	1.454	7.16396e-08	1.55102	0.020399
Csa5M171160.1	XP_004143650	40S ribosomal protein S20-2-like	Cucumis sativus	76.38	0.0992	1	1	1	10	121	13.5	9.63	1.455	3.31085e-20	1.17513	0.131827
Csa7M451380.1	XP_004141680	Uncharacterized protein	Cucumis sativus	39.66	0.096	1	2	2	2	177	20	9.5	1.458	6.71279e-11	0.788404	0.0367418
Csa7M045550.1	XP_004144481	Uncharacterized protein C167.05-like	Cucumis sativus	0	0.0606	1	1	1	1	264	29.2	5	1.467	0.000222032	1.00411	0.86206
Csa3M651770.1	XP_004148564	Coatomer subunit beta-1-like	Cucumis sativus	46.93	0.0505	1	3	3	3	950	106.4	5.85	1.471	0.00601673	1.41685	0.001658
Csa5M638420.1	XP_004141465	40S ribosomal protein S19-3-like	Cucumis sativus	216.48	0.5734	2	4	9	34	143	15.9	10.14	1.483	0.000509815	1.29771	0.224115
Csa7M446990.1	XP_004141765	30S ribosomal protein S17, chloroplastic-like	Cucumis sativus	40.11	0.1463	1	3	3	6	164	18	10.05	1.486	0.00039565	1.04532	0.500094
Csa4M049090.1	XP_004146529	40S ribosomal protein S10-like isoform 1	Cucumis sativus	50.65	0.3022	2	5	5	28	182	20	9.64	1.488	2.65637e-08	0.973864	0.031309
Csa4M063440.1	XP_004147746	Oxygen-evolving enhancer protein 2 (OEE2), 23 kDa subunit of oxygen evolving system of photosystem II (OEC23)	Cucumis sativus	3458.81	0.5475	1	17	17	759	263	28.1	8.47	1.491	6.97185e-05	1.51238	2.25467e-16
Csa3M043920.1	XP_004162786	Uncharacterized protein LOC101228419	Cucumis sativus	41.19	0.1113	1	4	4	4	593	65.7	4.81	1.494	1.09864e-05	0.757977	0.000394392
Csa1M145930.1	XP_004171578	Eukaryotic translation initiation factor 2 subunit beta-like	Cucumis sativus	77.59	0.1667	1	3	3	4	270	30.4	7.2	1.494	0.00648455	1.48744	1.62722e-07
Csa2M437070.1	XP_004148092	Transcription factor vip1-like	Cucumis sativus	0	0.087	1	2	2	2	253	27	6.11	1.512	1.01899e-07	1.21219	0.00937576
Csa6M404210.1	XP_004146745	Hypersensitive-induced response protein 1	Cucumis sativus	41.08	0.0563	1	1	1	1	284	31.2	5.33	1.513	0.000379965	1.78904	0.000207656
Csa6M488340.1	XP_004141946	Oxygen-evolving enhancer protein 1, chloroplastic-like	Cucumis sativus	11261.5	0.6506	1	22	22	1526	332	34.9	6.62	1.517	1.51835e-05	1.55161	0.00889078
Csa3M134680.1	XP_004134043	U-box domain-containing protein 72-like	Cucumis sativus	0	0.0249	1	1	1	1	522	57	6.25	1.519	2.74792e-05	2.20224	0.00183266
Csa2M401380.1	XP_004138660	Probably inactive leucine-rich repeat receptor-like protein kinase At2g25790-like	Cucumis sativus	0	0.0127	1	1	1	1	471	51.9	9.29	1.525	0.00063022	0.835362	1.07973
Csa7M397560.1	XP_004136027	60S ribosomal protein L22-2-like	Cucumis sativus	52.45	0.3413	1	2	4	10	126	14.2	9.55	1.53	0.00881035	1.26451	0.747643
Csa3M878190.1	XP_004136350	Uncharacterized protein LOC101207396	Cucumis sativus	46.03	0.0295	2	1	1	1	509	55.3	6.25	1.534	0.00462851	0.836735	0.0023029
Csa3M047750.1	KGN56014	Hypothetical protein	Cucumis sativus	39.99	0.1171	1	1	1	1	111	12.8	5.07	1.543	0.00442175	1.573	6.75823e-08
Csa1M597750.1	XP_004144052	3-oxoacyl-[acyl-carrier-protein] synthase II, chloroplastic-like	Cucumis sativus	0	0.0372	1	1	1	1	565	61.1	8.32	1.547	4.02688e-10	2.45312	1.44343e-09
Csa7M046100.1	XP_004136803	Cytochrome b6-f complex iron-sulfur subunit, chloroplastic-like	Cucumis sativus	1587.04	0.674	1	12	12	227	227	24.3	8.16	1.551	0.000568232	1.58571	0.00529043
Csa6M133810.1	XP_004139925	NAD(P)H-quinone oxidoreductase subunit N (ndhN)-like	Cucumis sativus	85.97	0.2326	2	4	4	9	215	23.9	9.47	1.561	0.000965826	1.55178	2.2444e-13
Csa6M366460.1	XP_004144176	Glucan endo-1,3-beta-glucosidase-like protein At1g69295-like	Cucumis sativus	35.81	0.0488	1	1	1	1	205	20.8	5.73	1.57	5.59574e-08	0.822704	0.0446994
Csa2M234530.1	XP_004153522	Probable carboxylesterase 1 (CXE1) -like	Cucumis sativus	34.49	0.0792	1	2	2	2	303	33.4	5.64	1.614	6.90264e-09	1.83655	0.00159453
Csa3M875430.1	XP_004136366	Plastocyanin, chloroplastic-like	Cucumis sativus	1114.55	0.3916	1	3	3	109	166	17	5.03	1.616	0.000388572	0.640712	0.00334782
Csa1M600870.1	XP_004144081	Chaperonin containing T-complex protein 1 subunit eta-like	Cucumis sativus	47.97	0.0801	1	3	3	3	562	60.5	6.67	1.66	0.0012247	1.16396	0.0369204
Csa2M099450.1	XP_004138907	T-complex protein 1 subunit alpha-like	Cucumis sativus	64.61	0.0954	1	3	3	3	545	59.3	6.13	1.667	0.000359283	1.53382	0.049668
Csa3M739040.1	XP_004137822	60S ribosomal protein L12-1-like	Cucumis sativus	404.73	0.4759	1	1	6	51	166	17.8	8.97	1.693	0.000538173	1.5169	0.00655299
Csa6M079760.1	XP_004145023	UMP/CMP kinase-like isoform 1	Cucumis sativus	107.25	0.1579	1	1	2	6	209	23.1	5.01	1.713	5.61762e-08	1.11226	0.00492023
Csa5M636470.1	XP_004148708	Protease Do-like 8, chloroplastic-like	Cucumis sativus	65.63	0.0781	1	2	2	2	461	48.8	6.44	1.721	0.000372881	1.03012	0.446287
Csa3M168400.1	XP_004134250	Probable prefoldin subunit 3-like	Cucumis sativus	43.73	0.1289	1	2	2	2	194	21.7	4.88	1.739	1.05755e-06	1.218	2.54312e-06
Csa2M146400.1	XP_004138968	UDP-glucuronate 4-epimerase 6-like	Cucumis sativus	32.34	0.0691	1	2	2	2	463	51	9.51	1.741	5.60583e-08	2.08514	1.74509e-17
Csa4M311220.1	XP_004148612	Chlorophyll synthase, chloroplastic-like	Cucumis sativus	22.28	0.1046	1	2	2	2	373	40.1	8.46	1.746	0.0020406	0.616327	0.0812058
Csa2M072460.1	XP_004152841	Uncharacterized protein LOC101212517	Cucumis sativus	0	0.0566	1	1	1	1	265	30.4	9.63	1.755	2.77184e-07	1.81949	0.000431882
Csa5M077190.1	XP_004142335	3-oxoacyl-[acyl-carrier-protein] reductase (KAR)-like	Cucumis sativus	41.44	0.0516	1	1	1	1	252	27.4	6.21	1.774	0.00249634	0.941587	0.000387382
Csa6M486890.1	XP_004142042	Uncharacterized protein LOC101206379	Cucumis sativus	0	0.0037	1	1	1	1	3239	361	5.71	1.781	0.00154643	4.71274	9.50875e-07
Csa4M166960.1	XP_004162177	40S ribosomal protein S2-4-like	Cucumis sativus	210.64	0.3358	2	9	9	14	271	29.6	10.4	1.803	0.00907722	1.16359	0.0022414
Csa5M162620.1	XP_004152397	Inositol 2-dehydrogenase like protein	Cucumis sativus	28.5	0.0484	2	1	2	2	372	41.2	6.48	1.83	1.92408e-05	2.16287	1.55306e-05
Csa2M263980.1	ADN34011	Translation initiation factor-like	Cucumis melo	28.72	0.0444	1	1	2	2	405	44.1	6.49	1.86	2.73959e-05	0.560993	6.30456e-05
Csa4M507980.1	XP_004146382	Farnesylcysteine lyase-like	Cucumis sativus	20.25	0.0301	1	1	1	1	499	55.7	6.62	1.862	0.0011258	0.787179	0.00213613
Csa3M563290.1	XP_004148007	Major pollen allergen-like	Cucumis sativus	0	0.0407	1	1	1	1	172	19	8.12	1.871	0.00368309	1.7468	0.0312982
Csa5M174580.1	XP_004143624	Valine--tRNA ligase-like, Valyl-tRNA synthetase-like	Cucumis sativus	28.93	0.0185	1	1	1	2	1026	116.8	6.77	1.873	1.12289e-05	1.75749	0.168969
Csa6M103010.1	XP_004140520	Uncharacterized protein LOC101213029	Cucumis sativus	54.72	0.2698	1	1	1	5	63	6.6	8.87	1.898	2.02978e-19	0.858538	0.0371564
Csa4M010990.1	XP_004156973	GEM-like protein 5-like	Cucumis sativus	27.26	0.2759	1	5	5	7	261	28.7	7.42	1.918	4.64566e-06	0.68547	8.85252e-06
Csa4M017080.1	XP_004152088	Protein YIF1B-A-like	Cucumis sativus	36.55	0.0335	1	1	1	1	269	30.2	9.33	1.989	8.44825e-07	0.548905	0.0619648
Csa4M658590.1	XP_004145541	Catalase isozyme 1-like	Cucumis sativus	360.95	0.4411	1	14	18	64	492	57.1	7.28	2.023	2.55825e-05	1.16645	0.00277669
Csa3M893360.2	XP_004136245	Phosphoglycerate mutase, putative	Cucumis sativus	31.59	0.048	2	1	1	1	250	27.8	6.52	2.037	0.000111648	0.824631	3.85668e-06
Csa3M178520.1	XP_004148149	Subtilisin-like protease-like	Cucumis sativus	28.82	0.0136	1	1	1	2	807	87.1	8.05	2.039	8.29644e-25	3.80138	0.000171705
Csa6M014730.1	XP_004171475	Lecithin-cholesterol acyltransferase 1-like	Cucumis sativus	25.07	0.0437	1	1	1	1	435	49	6.95	2.053	7.08283e-05	0.33789	0.00768713
Csa1M042360.1	XP_004137478	40S ribosomal protein S7-like	Cucumis sativus	47	0.0576	1	1	1	3	191	22	9.76	2.17	3.06394e-12	2.13378	4.08374e-08
Csa2M277660.1	XP_004149698	BTB/POZ domain-containing protein At5g67385-like	Cucumis sativus	46.58	0.0401	1	1	1	1	299	33.1	6.61	2.252	0.00229264	1.44519	0.0271447
Csa5M623380.1	XP_004142429	Monoglyceride lipase-like protein	Cucumis sativus	35.41	0.0661	1	1	1	1	333	37.1	6.4	2.325	1.42606e-21	0.41325	5.19801e-13
Csa7M013950.1	XP_004163419	Uncharacterized protein LOC101228360	Cucumis sativus	39.23	0.0417	1	1	1	1	288	32	8.1	2.329	0.000938585	3.20109	6.16439e-11
Csa5M148530.1	XP_004143840	Late embryogenesis abundant protein-like	Cucumis sativus	0	0.0229	1	1	1	1	480	52.5	6.98	2.401	0.000970485	0.942446	0.365666
Csa7M407730.1	XP_004135990	INO80 complex subunit B isoform-like	Cucumis sativus	38.1	0.0121	1	1	1	1	577	63.7	9.19	2.402	1.07165e-14	1.79819	0.0994911
Csa3M146700.1	XP_004134137	Ferredoxin-2-like	Cucumis sativus	38.46	0.1181	1	1	1	5	144	15.7	5.27	2.419	1.61181e-19	1.13514	0.00438018
Csa2M270180.1	XP_004147036	Subtilisin-like protease-like	Cucumis sativus	0	0.0143	1	1	1	1	771	81.6	9.06	2.432	2.5013e-07	1.33371	0.00258223
Csa4M563190.2	XP_004144668	Anthranilate synthase component I-2, chloroplastic-like	Cucumis sativus	44.01	0.037	3	1	1	1	433	48.5	7.53	2.446	0.0021797	0.308133	3.63727e-05
Csa7M075590.1	XP_004137004	Allene oxide synthase, chloroplastic-like	Cucumis sativus	105.11	0.0377	1	1	1	5	478	53.9	7.47	2.573	0.00408596	0.414123	3.68168e-10
Csa4M025180.1	XP_004146889	Superoxide dismutase [Fe], chloroplastic-like	Cucumis sativus	72.52	0.066	1	1	1	2	318	36.4	6.16	2.891	1.97306e-10	2.00875	0.015435
Csa6M077440.1	XP_004145004	Probable 26S proteasome non-ATPase regulatory subunit 3-like	Cucumis sativus	34.93	0.1113	1	1	4	4	485	55	8.65	3.032	1.64221e-06	0.814516	0.00594033
Csa2M296010.1	XP_004148438	4-alpha-glucanotransferase, chloroplastic/amyloplastic; Amylomaltase; Disproportionating enzyme; D-enzyme;	Cucumis sativus	95.5	0.0332	1	1	1	1	573	64.7	5.9	3.355	0.00262441	2.68867	1.56605e-12
Csa5M505130.1	XP_004149820	Uncharacterized protein LOC101221723	Cucumis sativus	85.5	0.1297	1	1	1	2	185	19.9	9.45	3.513	0.00325117	0.664023	0.00128071
Csa6M426360.1	XP_004140170	BEL1-like homeodomain protein 1-like protein	Cucumis sativus	27.52	0.0158	2	1	1	1	698	76.3	7.56	3.635	1.93657e-06	2.77136	5.91476e-08
Csa4M110070.1	XP_004137159	Splicing factor 3B subunit 1-like	Cucumis sativus	22.46	0.0151	1	1	1	1	1262	141	6.18	4.949	0.0015631	1.28004	0.000343459
Csa1M031210.1	XP_004137567	Chaperone protein DnaJ-like	Cucumis sativus	32.5	0.0192	2	1	1	1	313	35.6	9.8
Csa1M033120.1	XP_004169466	Glutathione S-transferase U9-like	Cucumis sativus	38.88	0.0385	2	1	1	2	234	26.9	6.42
Csa1M701220.1	XP_004145429	UBA and UBX domain-containing protein At4g15410-like isoform 1	Cucumis sativus	53.94	0.043	1	1	1	2	302	32.8	5.94
Csa2M055020.1	XP_004170872	(R)-mandelonitrile lyase 3-like	Cucumis sativus	0	0.0321	7	1	1	1	249	27.4	5.48
Csa2M415560.1	XP_004151903	Rac-like GTP-binding protein 7-like	Cucumis sativus	36.81	0.0714	4	1	1	1	196	21.6	9.47
Csa3M176260.1	XP_004148136	21 kDa protein-like	Cucumis sativus	85.48	0.0938	1	1	1	2	192	20.9	9.47
Csa4M218350.1	XP_004150761	Lycopene beta cyclase, chloroplastic-like	Cucumis sativus	0	0.0278	1	1	1	1	504	56.2	8.05
Csa4M268090.1	XP_004149645	Tubulin alpha-3 chain-like	Cucumis sativus	383.35	0.4365	1	1	15	59	449	49.6	5.06
Csa5M429980.1	XP_004140292	Beta-catenin-like protein 1-like	Cucumis sativus	47.49	0.0266	1	1	1	1	526	60.1	5.21
Csa5M644530.1	XP_004141502	Probable E3 ubiquitin-protein ligase HERC1-like	Cucumis sativus	56.91	0.0362	1	1	1	2	387	41.4	6.74
Csa6M087790.1	XP_004140673	Uncharacterized protein LOC101210514	Cucumis sativus	38	0.019	1	1	3	3	1947	215.1	6.95
